# Supplementary material for: FUT2 Secretor Status Influences Susceptibility to VP4 Strain-Specific Rotavirus Infections in South African Children
Source: Pathogens. 2020 Sep 27;9(10):795. doi: 10.3390/pathogens9100795 (PMC7601103; doi:10.3390/pathogens9100795)
Supplement: Supplementary file 1 [file pathogens-09-00795-s001.zip]

Archive with 1 entries (1 files):
- pathogens-902294-supplementary.xlsx
