# Supplementary material for: FUT2 Secretor Status Influences Susceptibility to VP4 Strain-Specific Rotavirus Infections in South African Children
Source: Pathogens. 2020 Sep 27;9(10):795. doi: 10.3390/pathogens9100795 (PMC7601103; doi:10.3390/pathogens9100795)
Supplement: Supplementary file 1 [file pathogens-09-00795-s001.zip › pathogens-902294-supplementary.xlsx]

## Sheet: All Results
			Result 1		Result 2		Result 3
Extraction Date	Redo Date	NanoDrop [DNA]	FAM (Se)	VIC (se)	FAM	VIC	FAM	VIC	Genotype	Phenotype	Study No.	RV Screen Date	RV ELISA Result	VP7 RT	VP7 GT	VP4 RT	VP4 GT	RV Genotype	Sequencing	Date Received	Specimen Type	Lab No.	Site No.	Sex	DOB	DOC	Age (m)	CEDb	COTHI	AdV Screen	Adenovirus	Ct	Bocavirus	Ct	Norovirus GI	Ct	Norovirus GII	Ct	Astrovirus	Ct	Sapovirus	Ct	Comment	TAC Card (RV)
2018-09-27			28.14	29.3	28.27	29.53	28.09	29.34	Sese	Secretor	01-01377	2012-02-03	Neg					Neg		2012-01-30	Nappy liner	8547	1	F	2011-12-16	2012-01-26	1	Yes	Yes	0.064	neg	0	neg	0	neg	0	neg	0	neg	0	neg	0		8547
2018-10-03			28.88	0	28.95	0	28.14	0	SeSe	Secretor	01-01712	2013-05-24	Pos	Pos	G2	Pos	P[4]	G2P4	G2P[4]	2013-05-21	Stool	10982	1	M	2013-04-13	2013-05-20	1	Yes	No	0.044	NEG	0	NEG	0	NEG	0	NEG	0	NEG	0	NEG	0		10982
2018-06-15		1.44	0	33.42	0	32.42	0	32.79	sese	Nonsecretor	01-01770	2013-07-05	Pos	Neg	G2	Pos	P[4]	G2P4		2013-06-21	Rectal aspirate	11543	1	M	2008-08-20	2013-06-20	58	Yes	No	0.049	NEG	0	NEG	0	NEG	0	NEG	0	NEG	0	NEG	0		11543
2018-06-15		11.21	0	27.18	0	25.96	0	26.06	sese	Nonsecretor	01-01782	2013-07-19	Neg					Neg		2013-07-05	Nappy lining	11604	1	F	2013-05-03	2013-07-03	2	Yes	No	0.088	NEG	0	NEG	0	NEG	0	NEG	0	NEG	0	NEG	0		11604
2018-07-24			0	28.37	0	28.01	0	28.62	sese	Nonsecretor	01-01803	2013-08-02	Neg					Neg		2013-07-22	Stool	11747	1	F	2008-12-10	2013-07-17	55	Yes	Yes	0.097	NEG	0	NEG	0	NEG	0	NEG	0	NEG	0	NEG	0		11747
2018-07-26			0	0	35.02	0	36.83	0	SeSe	Secretor	01-01814	2013-08-16	Neg					Neg		2013-08-15	Stool	12055	1	M	2008-01-23	2013-08-13	66	Yes	No	0.056	NEG	0	NEG	0	NEG	0	NEG	0	NEG	0	NEG	0		12055
2018-07-26			34.14	35.29	32.31	33.46	31.29	32.28	Sese	Secretor	01-01852	2013-10-25	Neg					Neg		2013-10-15	Nappy lining	12308	1	M	31/10/2008	2013-10-11	#VALUE!	Yes	No	0.054	NEG	0	NEG	0	NEG	0	NEG	0	NEG	0	NEG	0		12308
2018-07-24			0	28.69	0	28.55	0	28.63	sese	Nonsecretor	01-01877	2013-11-22	Neg					Neg		2013-11-12	Nappy lining	12377	1	F	2013-10-15	2013-11-08	0	Yes	No	0.048	NEG	0	NEG	0	NEG	0	NEG	0	NEG	0	NEG	0		12377
2018-07-24			0	27.19	0	30.47	0	27.09	sese	Nonsecretor	01-01899	2014-01-24	Neg					Neg		2014-01-16	Nappy Liner	12654	1	M	2013-11-17	2014-01-10	1	Yes	No	0.048	NEG	0	NEG	0	NEG	0	NEG	0	NEG	0	NEG	0
2018-07-24			0	27.79	0	29.19	0	27.57	sese	Nonsecretor	01-01919	2014-02-21	Neg					Neg		2014-02-07	Rectal Aspirate	12737	1	M	2013-05-19	2014-02-06	8	Yes	Yes	0.061	NEG	0	NEG	0	NEG	0	NEG	0	NEG	0	NEG	0
2018-07-26			29.42	30.47	29.52	30.55	29.39	30.34	Sese	Secretor	01-01921	2014-02-21	Neg					Neg		2014-02-07	Rectal Aspirate	12738	1	M	2010-12-20	2014-02-06	37	Yes	Yes	0.102	NEG	0	NEG	0	NEG	0	NEG	0	NEG	0	NEG	0
2018-07-26			0	32.47	0	0	0	29.49	sese	Nonsecretor	01-01923	2014-02-21	Neg					Neg		2014-02-07	Rectal Aspirate	12740	1	F	2012-02-19	2014-02-07	23	Yes	Yes	0.049	NEG	0	NEG	0	NEG	0	NEG	0	NEG	0	NEG	0
2018-07-26			0	28.95	0	28.23	0	28.28	sese	Nonsecretor	01-01925	2014-02-21	Neg					Neg		2014-02-12	Stool	12750	1	M	2014-01-21	2014-02-07	0	Yes	Yes	0.049	NEG	0	NEG	0	NEG	0	NEG	0	NEG	0	NEG	0
2018-07-26			30.54	31.56	30.68	31.38	29.44	30.5	Sese	Secretor	01-01927	2014-02-21	Neg					Neg		2014-02-12	Rectal Aspirate	12752	1	M	2013-09-27	2014-02-07	4	Yes	Yes	0.056	NEG	0	NEG	0	NEG	0	NEG	0	NEG	0	NEG	0
2018-08-01			27.65	0	28.69	0	37.11	0	SeSe	Secretor	01-01928	2014-02-21	Neg					Neg		2014-02-12	Nappy Liner	12753	1	M	2013-03-25	2014-02-07	10	Yes	Yes	0.048	NEG	0	NEG	0	NEG	0	NEG	0	NEG	0	NEG	0
2018-08-01			28.63	0	28.7	0	34.68	0	SeSe	Secretor	01-01930	2014-02-21	Neg					Neg		2014-02-12	Rectal Aspirate	12755	1	M	2012-10-02	2014-02-10	16	Yes	Yes	0.046	NEG	0	NEG	0	NEG	0	NEG	0	NEG	0	NEG	0
2018-08-01			0	31.35	0	31.35	0	31.78	sese	Nonsecretor	01-01932	2014-02-21	Neg					Neg		2014-02-12	Nappy Liner	12757	1	M	2014-01-04	2014-02-10	1	Yes	Yes	0.046	NEG	0	NEG	0	NEG	0	NEG	0	NEG	0	NEG	0
2018-08-01			0	31.74	0	0	0	29.97	sese	Nonsecretor	01-01939	2014-02-21	Insufficient	Neg	Neg	Neg	Neg	Neg		2014-02-14	Nappy Liner	12854	1	M	2012-12-23	2014-02-11	13	Yes	No	Insufficient	NEG	0	NEG	0	NEG	0	NEG	0	NEG	0	NEG	0
2018-08-01			0	29.35	0	29.34	0	29.56	sese	Nonsecretor	01-01940	2014-02-21	Neg					Neg		2014-02-14	Stool	12855	1	F	2013-11-22	2014-02-11	2	Yes	Yes	0.086	NEG	0	NEG	0	NEG	0	NEG	0	NEG	0	NEG	0
2018-08-01			0	0	27.58	28.71	32.56	34.23	Sese	Secretor	01-01944	2014-02-21	Neg					Neg		2014-02-14	Stool	12859	1	F	2013-01-31	2014-02-12	12	Yes	Yes	0.062	NEG	0	NEG	0	NEG	0	NEG	0	NEG	0	NEG	0
2018-08-03			0	27.33	0	27.1	0	28.08	sese	Nonsecretor	01-01947	2014-02-21	Neg					Neg		2014-02-18	Nappy Liner	12865	1	F	2012-02-04	2014-02-13	24	Yes	Yes	0.054	NEG	0	NEG	0	NEG	0	NEG	0	NEG	0	NEG	0
2018-08-03			0	29.68	0	29.48	0	29.69	sese	Nonsecretor	01-01950	2014-02-21	Neg	Neg	Neg	Neg	Neg	Neg		2014-02-18	Nappy Liner	12868	1	F	2013-03-13	2014-02-13	11	Yes	Yes	0.059	NEG	0	NEG	0	NEG	0	NEG	0	NEG	0	NEG	0
2018-08-03			32.58	0	34.01	0	36.37	0	SeSe	Secretor	01-01952	2014-02-21	Neg					Neg		2014-02-18	Nappy Liner	12869	1	M	2013-07-23	2014-02-14	6	Yes	Yes	0.098	NEG	0	NEG	0	NEG	0	NEG	0	NEG	0	NEG	0
2018-08-03			0	30.62	0	31.49	0	30.37	sese	Nonsecretor	01-01954	2014-02-21	Neg					Neg		2014-02-19	Nappy Liner	12887	1	M	2013-10-04	2014-02-16	4	Yes	No	0.074	NEG	0	NEG	0	NEG	0	NEG	0	NEG	0	NEG	0
2018-08-03			27.43	28.6	27.55	28.83	27.88	29.05	Sese	Secretor	01-01955	2014-02-21	Neg					Neg		2014-02-19	Nappy Liner	12888	1	M	2012-02-17	2014-02-17	24	Yes	Yes	0.047	NEG	0	NEG	0	NEG	0	NEG	0	NEG	0	NEG	0
2018-08-28			28.09	28.61	27.67	28.23	27.85	28.16	Sese	Secretor	01-01958	2014-02-21	Neg					Neg		2014-02-20	Nappy Liner	12898	1	F	2013-09-18	2014-02-18	5	Yes	Yes	0.047	NEG	0	NEG	0	NEG	0	NEG	0	NEG	0	NEG	0
2018-08-28			26	26.55	26.2	26.76	26.16	26.71	Sese	Secretor	01-01961	2014-02-21	Neg					Neg		2014-02-20	Stool	12901	1	M	2013-08-03	2014-02-18	6	Yes	Yes	0.081	NEG	0	NEG	0	NEG	0	NEG	0	NEG	0	NEG	0
2018-08-28			0	28.12	0	27.97	0	28.14	sese	Nonsecretor	01-01964	2014-02-21	Neg					Neg		2014-02-20	Nappy Liner	12904	1	F	2011-09-20	2014-02-18	28	Yes	Yes	0.064	NEG	0	NEG	0	NEG	0	NEG	0	NEG	0	NEG	0
2018-10-03			29.78	30.65	30.12	30.72	30.28	31.06	Sese	Secretor	01-01966	2014-02-21	Pos	Neg	G2	Neg	P[4]/P[8]	G2P8P4	Considered P8	2014-02-19	Nappy Liner	12892	1	F	2014-02-07	2014-02-18	0	Yes	Yes	0.049	NEG	0	NEG	0	NEG	0	NEG	0	NEG	0	NEG	0
2018-08-28			28.58	0	29.14	0	28.02	0	SeSe	Secretor	01-01968	2014-02-21	Neg					Neg		2014-02-20	Nappy Liner	12906	1	F	2013-01-06	2014-02-19	13	Yes	Yes	0.044	NEG	0	NEG	0	NEG	0	NEG	0	NEG	0	NEG	0
2018-10-03			0	30.62	0	29.71	0	29.55	sese	Nonsecretor	01-01970	2014-02-21	Pos	Neg	G9	Neg	P[4]	G9P4		2014-02-20	Nappy Liner	12908	1	M	2012-12-27	2014-02-19	13	Yes	No	0.052	NEG	0	NEG	0	NEG	0	POS	20	NEG	0	NEG	0
2018-08-28			28.89	29.36	28.85	29.51	29.28	30.01	Sese	Secretor	01-01971	2014-02-21	Neg					Neg		2014-02-20	Nappy Liner	12909	1	M	2013-02-17	2014-02-19	12	Yes	Yes	0.063	NEG	0	NEG	0	NEG	0	NEG	0	NEG	0	NEG	0
2018-08-28			0	27.69	0	28.19	0	27.79	sese	Nonsecretor	01-01972	2014-02-21	Neg					Neg		2014-02-20	Nappy Liner	12910	1	F	2013-04-21	2014-02-19	9	Yes	Yes	0.045	NEG	0	NEG	0	NEG	0	NEG	0	NEG	0	NEG	0
2018-08-28			27.1	27.76	27.19	27.73	27.15	27.8	Sese	Secretor	01-01986	2014-03-07	Neg					Neg		2014-03-03	Stool	12979	1	M	2012-06-25	2014-02-26	20	Yes	Yes	0.09	NEG	0	NEG	0	NEG	0	NEG	0	NEG	0	NEG	0
2018-08-28			26.64	0	27	0	27.38	0	SeSe	Secretor	01-01987	2014-03-07	Neg					Neg		2014-03-03	Stool	12980	1	F	2013-08-18	2014-02-26	6	Yes	Yes	0.054	NEG	0	NEG	0	NEG	0	NEG	0	NEG	0	NEG	0
2018-08-28			26.98	0	27.12	0	27.29	0	SeSe	Secretor	01-01991	2014-03-07	Neg					Neg		2014-03-05	Stool	12989	1	M	2012-12-14	2014-03-03	14	Yes	Yes	0.062	NEG	0	NEG	0	NEG	0	NEG	0	NEG	0	NEG	0
2018-08-28			25.03	0	25.54	0	26.2	0	SeSe	Secretor	01-01996	2014-03-20	Neg	Neg	Neg	Neg	Neg	Neg		2014-03-07	Nappy Liner	13014	1	M	2013-09-09	2014-03-06	5	Yes	No	0.049	NEG	0	NEG	0	NEG	0	NEG	0	NEG	0	NEG	0
2018-08-28			29.23	0	29.14	0	29.18	0	SeSe	Secretor	01-02000	2014-03-20	Neg					Neg		2014-03-07	Nappy Liner	13018	1	F	2012-06-27	2014-03-05	20	Yes	Yes	0.063	NEG	0	NEG	0	NEG	0	NEG	0	NEG	0	NEG	0
2018-08-28			0	26.62	0	25.59	0	26.62	sese	Nonsecretor	01-02002	2014-03-20	Neg					Neg		2014-03-07	Nappy Liner	13020	1	F	2013-06-02	2014-03-05	9	Yes	Yes	0.064	NEG	0	NEG	0	NEG	0	NEG	0	NEG	0	NEG	0
2018-08-28			33.17	33.94	28.74	29.59	29.89	30.29	Sese	Secretor	01-02005	2014-03-20	Neg					Neg		2014-03-13	Nappy Liner	13027	1	M	2014-05-02	2014-03-11	#NUM!	Yes	Yes	0.05	NEG	0	NEG	0	NEG	0	NEG	0	NEG	0	NEG	0
2018-08-28			30.86	31.3	32.7	33.25	32.1	32.65	Sese	Secretor	01-02006	2014-03-20	Neg					Neg		2014-03-13	Nappy Liner	13028	1	F	2013-12-10	2014-03-10	3	Yes	Yes	0.063	NEG	0	NEG	0	NEG	0	NEG	0	NEG	0	NEG	0
2018-09-27			28.17	29.38	27.89	29.12	32.99	34.25	Sese	Secretor	01-02008	2014-03-20	Neg					Neg		2014-03-13	Nappy Liner	13030	1	F	2013-01-03	2014-03-10	14	Yes	Yes	0.066	NEG	0	NEG	0	NEG	0	NEG	0	NEG	0	NEG	0
2018-08-28			0	28.49	0	29.14	0	28.97	sese	Nonsecretor	01-02018	2014-04-04	Neg					Neg		2014-04-01	Stool	13179	1	M	2011-08-17	2014-03-18	31	Yes	No	0.072	NEG	0	NEG	0	NEG	0	NEG	0	NEG	0	NEG	0
2018-08-28			27.87	0	26.32	0	26.19	0	SeSe	Secretor	01-02054	2014-05-02	Neg					Neg		2014-04-25	Stool	13373	1	M	2012-12-23	2014-04-24	16	Yes	Yes	0.091	NEG	0	NEG	0	NEG	0	NEG	0	NEG	0	NEG	0
2018-08-28			28.21	0	28.46	0	35.14	0	SeSe	Secretor	01-02055	2014-05-02	Neg					Neg		2014-04-25	Nappy Liner	13374	1	F	2012-09-02	2014-04-24	19	Yes	Yes	0.048	NEG	0	NEG	0	NEG	0	NEG	0	NEG	0	NEG	0
2018-09-04			23.89	0	23.94	0	23.56	0	SeSe	Secretor	01-02059	2014-05-16	Neg					Neg		2014-05-06	Nappy Liner	13405	1	M	2013-09-29	2014-05-02	7	Yes	Yes	0.046	NEG	0	NEG	0	NEG	0	NEG	0	NEG	0	NEG	0
2018-09-04			26.57	27.81	26.21	27.78	26.21	27.66	Sese	Secretor	01-02061	2014-05-16	Neg					Neg		2014-05-09	Nappy Liner	13435	1	M	2011-02-14	2014-05-08	38	Yes	Yes	0.05	NEG	0	NEG	0	NEG	0	NEG	0	NEG	0	NEG	0
2018-09-04			0	28.17	0	28.36	0	28.38	sese	Nonsecretor	01-02062	2014-05-16	Neg					Neg		2014-05-09	Nappy Liner	13434	1	M	2011-08-19	2014-05-08	32	Yes	Yes	0.048	NEG	0	NEG	0	NEG	0	NEG	0	NEG	0	NEG	0
2018-10-03			0	30.57	0	0	0	31.1	sese	Nonsecretor	01-02069	2014-05-30	Pos	Neg	G1	Neg	P[8]	G1P8		2014-05-16	Nappy Liner	13445	1	F	2014-04-02	2014-05-13	1	Yes	Yes	0.198	NEG	0	NEG	0	NEG	0	NEG	0	NEG	0	NEG	0
2018-10-03			0	28.24	0	26.81	0	27.05	sese	Nonsecretor	01-02072	2014-05-30	Neg	Neg	G9	Neg	P[8]	G9P8		2014-05-16	Nappy Liner	13446	1	F	2012-07-26	2014-05-14	21	Yes	Yes	0.056	NEG	0	NEG	0	NEG	0	NEG	0	NEG	0	NEG	0
2018-10-03			29.75	0	29.63	0	0	0	SeSe	Secretor	01-02073	2014-05-30	Pos	Pos	G9	Pos	P[8]	G9P8	G9P[8]	2014-05-16	Nappy Liner	13447	1	F	2013-12-09	2014-05-14	5	Yes	Yes	0.047	NEG	0	NEG	0	NEG	0	NEG	0	NEG	0	NEG	0
2018-09-04			28	29.47	27.84	29.32	27.29	28.7	Sese	Secretor	01-02079	2014-06-13	Neg					Neg		2014-06-02	Nappy Liner	13570	1	M	2014-02-15	2014-05-27	3	Yes	Yes	0.05	NEG	0	NEG	0	NEG	0	NEG	0	NEG	0	NEG	0
2018-09-04			26.77	28.26	26.33	27.64	26.85	28.22	Sese	Secretor	01-02080	2014-06-13	Neg					Neg		2014-06-02	Nappy Liner	13571	1	F	2013-05-24	2014-05-27	12	Yes	Yes	0.048	NEG	0	NEG	0	NEG	0	NEG	0	NEG	0	NEG	0
2018-10-03			30.02	30.77	29	30.01	29.34	30.28	Sese	Secretor	01-02081	2014-06-13	Pos	Pos	G12	Pos	P[8]	G12P8	SF	2014-06-02	Nappy Liner	13572	1	M	2013-12-15	2014-05-27	5	Yes	Yes	0.051	NEG	0	NEG	0	NEG	0	NEG	0	NEG	0	NEG	0
2018-09-04			28.09	29.51	28.18	29.56	27.59	29.01	Sese	Secretor	01-02082	2014-06-13	Neg					Neg		2014-06-02	Nappy Liner	13573	1	F	2013-01-21	2014-05-28	16	Yes	Yes	0.054	NEG	0	NEG	0	NEG	0	NEG	0	NEG	0	NEG	0
2018-09-04			28.27	30	32.6	34.43	28.12	29.76	Sese	Secretor	01-02083	2014-06-13	Neg					Neg		2014-06-02	Stool	13574	1	M	2012-08-28	2014-05-30	21	Yes	Yes	0.052	NEG	0	NEG	0	NEG	0	NEG	0	NEG	0	NEG	0
2018-09-04			0	35.7	0	28.02	0	27.86	sese	Nonsecretor	01-02085	2014-06-13	Neg					Neg		2014-06-02	Rectal Aspirate	13576	1	M	2013-03-16	2014-05-30	14	Yes	Yes	0.074	NEG	0	NEG	0	NEG	0	NEG	0	NEG	0	NEG	0
2018-10-03			30.17	30.8	34	34.72	36.31	37.41	Sese	Secretor	01-02102	2014-06-27	Pos	Pos	G1	Pos	P[8]	G1P8	G1P[8]	2014-06-13	Stool	13618	1	M	2013-09-04	2014-06-11	9	Yes	Yes	0.096	NEG	0	NEG	0	NEG	0	NEG	0	NEG	0	NEG	0
2018-09-04			0	29.78	0	28.84	0	30.64	sese	Nonsecretor	01-02112	2014-06-27	Neg					Neg		2014-06-20	Nappy Liner	13645	1	M	2013-08-08	2014-06-14	10	Yes	Yes	0.057	NEG	0	NEG	0	NEG	0	NEG	0	NEG	0	NEG	0
2018-09-04			0	26.65	0	26.9	0	26.64	sese	Nonsecretor	01-02113	2014-06-27	Neg					Neg		2014-06-20	Stool	13646	1	M	2013-11-04	2014-06-13	7	Yes	Yes	0.102	NEG	0	NEG	0	NEG	0	NEG	0	NEG	0	NEG	0
2018-10-03	2018-12-03		35.26	0	35.24	0	33.28	0	SeSe	Secretor	01-02114	2014-06-27	Pos	Pos	G1	Pos	P[8]	G1P8		2014-06-20	Stool	13647	1	F	2013-10-27	2014-06-13	7	Yes	Yes	0.053	NEG	0	NEG	0	NEG	0	NEG	0	NEG	0	NEG	0
2018-10-03			29.77	30.62	27.85	28.59	28.64	29.52	Sese	Secretor	01-02115	2014-06-27	Pos	Neg	G2	Pos	P[4]	G2P4		2014-06-20	Stool	13648	1	M	2013-09-17	2014-06-13	8	Yes	Yes	0.052	NEG	0	NEG	0	NEG	0	NEG	0	NEG	0	NEG	0
2018-09-04			0	25.24	0	25.25	0	25.26	sese	Nonsecretor	01-02116	2014-06-27	Neg					Neg		2014-06-20	Rectal Aspirate	13649	1	M	2011-10-23	2014-06-13	31	Yes	Yes	0.114	NEG	0	NEG	0	NEG	0	NEG	0	NEG	0	NEG	0
2018-10-03			30.9	31.74	31.81	32.52	31.22	32.09	Sese	Secretor	01-02118	2014-06-27	Pos	Pos	G1	Pos	P[8]	G1P8		2014-06-20	Stool	13652	1	F	2013-08-10	2014-06-18	10	Yes	Yes	0.058	NEG	0	NEG	0	NEG	0	NEG	0	NEG	0	NEG	0
2018-10-03			30.95	31.84	29.28	29.97	32.3	33.27	Sese	Secretor	01-02119	2014-06-27	Pos	Pos	G9	Pos	P[8]	G9P8	G9P[8]	2014-06-20	Stool	13653	1	F	2013-12-10	2014-06-18	6	Yes	Yes	0.067	NEG	0	NEG	0	NEG	0	NEG	0	NEG	0	NEG	0
2018-10-03			0	29.72	0	32.77	0	32.1	sese	Nonsecretor	01-02120	2014-06-27	Pos	Pos	G1	Pos	P[8]	G1P8		2014-06-20	Nappy Liner	13654	1	M	2012-09-22	2014-06-18	20	Yes	Yes	0.066	NEG	0	NEG	0	NEG	0	NEG	0	NEG	0	NEG	0
2018-09-04			26.25	27.68	26.39	27.7	26.55	28.07	Sese	Secretor	01-02121	2014-06-27	Neg					Neg		2014-06-20	Nappy Liner	13655	1	M	2013-10-10	2014-06-18	8	Yes	Yes	0.047	NEG	0	NEG	0	NEG	0	NEG	0	NEG	0	NEG	0
2018-10-03			30.69	0	30.07	0	0	0	SeSe	Secretor	01-02122	2014-06-27	Pos	Pos	G9	Pos	P[8]	G9P8		2014-06-20	Nappy Liner	13656	1	F	2014-02-19	2014-06-18	3	Yes	Yes	0.075	NEG	0	NEG	0	NEG	0	NEG	0	POS	33.36	NEG	0
2018-09-27			0	28.19	0	28.5	0	33.13	sese	Nonsecretor	01-02127	2014-06-27	Neg					Neg		2014-06-20	Stool	13661	1	M	2013-03-24	2014-06-13	14	Yes	Yes	0.055	NEG	0	NEG	0	NEG	0	NEG	0	NEG	0	NEG	0
2018-09-27			27.3	28.61	26.8	28.07	33.34	35.32	Sese	Secretor	01-02128	2014-06-27	Neg					Neg		2014-06-20	Stool	13662	1	M	2014-01-19	2014-06-18	4	Yes	Yes	0.066	NEG	0	NEG	0	NEG	0	NEG	0	NEG	0	NEG	0
2018-10-03	2018-11-30		0	31.7	0	29.8	nd	nd	sese	Nonsecretor	01-02131	2014-06-27	Pos	Neg	G1	Neg	P[8]	G1P8		2014-06-25	Nappy Liner	13672	1	M	2014-01-21	2014-06-18	4	Yes	Yes	0.051	NEG	0	NEG	0	NEG	0	NEG	0	NEG	0	NEG	0
2018-10-03			29.09	29.85	29.16	29.93	28.5	29.32	Sese	Secretor	01-02137	2014-07-11	Pos	Pos	G9	Pos	P[8]	G9P8	G9P[8]	2014-07-03	Nappy Liner	13733	1	F	2012-11-06	2014-06-17	19	Yes	Yes	0.05	POS	20.97	NEG	0	NEG	0	NEG	0	NEG	0	NEG	0
2018-09-27			26.46	0	26.47	0	27.49	0	SeSe	Secretor	01-02141	2014-07-11	Neg					Neg		2014-07-03	Stool	13737	1	F	2013-03-31	2014-06-20	14	Yes	Yes	0.053	NEG	0	NEG	0	NEG	0	NEG	0	NEG	0	NEG	0
2018-10-03			31.12	0	37.18	0	34.08	0	SeSe	Secretor	01-02142	2014-07-11	Pos	Pos	G1	Pos	P[8]	G1P8		2014-07-03	Nappy Liner	13738	1	F	2012-07-22	2014-06-20	22	Yes	Yes	0.05	NEG	0	NEG	0	NEG	0	NEG	0	NEG	0	NEG	0
2018-09-27			26.42	27.81	25.76	27.13	26.21	27.48	Sese	Secretor	01-02143	2014-07-11	Neg					Neg		2014-07-03	Stool	13739	1	M	2014-03-30	2014-06-20	2	Yes	Yes	0.061	NEG	0	NEG	0	NEG	0	NEG	0	NEG	0	NEG	0
2018-10-03			0	30.79	0	29.8	0	29.14	sese	Nonsecretor	01-02153	2014-07-11	Pos	Pos	G1	Pos	P[8]	G1P8		2014-07-09	Nappy Liner	13762	1	F	2013-08-31	2014-06-24	9	Yes	Yes	0.169	NEG	0	NEG	0	NEG	0	NEG	0	NEG	0	NEG	0
2018-09-27			26.29	27.56	26.87	28.28	30.12	31.63	Sese	Secretor	01-02154	2014-07-11	Neg					Neg		2014-07-09	Nappy Liner	13763	1	M	2013-12-05	2014-06-27	6	Yes	Yes	0.047	NEG	0	NEG	0	NEG	0	NEG	0	NEG	0	NEG	0
2018-10-03			38.63	39.2	34.9	35.41	31.43	32.33	Sese	Secretor	01-02156	2014-07-11	Pos	Pos	G2	Pos	P[4]	G2P4		2014-07-09	Nappy Liner	13765	1	M	2012-10-13	2014-06-27	20	Yes	Yes	0.059	NEG	0	NEG	0	NEG	0	POS	29	POS	28.46	NEG	0
2018-10-03	2018-11-28		35.16	37.47	32.94	35.75	nd	nd	Sese	Secretor	01-02157	2014-07-11	Pos	Pos	G2	Pos	P[6]	G2P6	G2P[6]	2014-07-09	Nappy Liner	13766	1	M	2012-05-24	2014-06-27	25	Yes	Yes	0.048	NEG	0	NEG	0	NEG	0	NEG	0	POS	25.5	NEG	0
2018-09-27			0	29.31	0	31.87	0	29.74	sese	Nonsecretor	01-02158	2014-07-11	Neg					Neg		2014-07-09	Nappy Liner	13767	1	M	2013-09-03	2014-06-27	9	Yes	Yes	0.05	NEG	0	NEG	0	NEG	0	NEG	0	NEG	0	NEG	0
2018-10-03			38.07	0	36.13	0	36.77	0	SeSe	Secretor	01-02159	2014-07-11	Pos	Pos	G3	Pos	P[8]	G3P8	G3P[8]	2014-07-09	Nappy Liner	13768	1	M	2013-11-10	2014-06-24	7	Yes	No	0.056	NEG	0	NEG	0	NEG	0	NEG	0	NEG	0	NEG	0
2018-10-03			30.84	31.51	29.15	30.04	30.19	30.92	Sese	Secretor	01-02160	2014-07-11	Pos	Pos	G2	Pos	P[6]	G2P6	G2P[6]	2014-07-09	Nappy Liner	13769	1	F	2014-05-24	2014-06-25	1	Yes	Yes	0.053	NEG	0	NEG	0	NEG	0	NEG	0	POS	13.49	NEG	0
2018-10-05			0	31.5	0	31.01	0	31.18	sese	Nonsecretor	01-02166	2014-07-11	Pos	Pos	G1	Pos	P[8]	G1P8		2014-07-09	Nappy Liner	13774	1	M	2013-02-11	2014-06-27	16	Yes	Yes	0.047	NEG	0	NEG	0	NEG	0	NEG	0	POS	25.43	NEG	0
2018-09-27			0	31.7	0	27.65	38.07	37.88	sese	Nonsecretor	01-02168	2014-07-11	Neg					Neg		2014-07-10	Stool	13779	1	M	2014-01-01	2014-07-03	6	Yes	Yes	0.058	NEG	0	NEG	0	NEG	0	NEG	0	NEG	0	NEG	0
2018-10-05			38.2	0	0	0	34.07	0	SeSe	Secretor	01-02170	2014-07-11	Pos	Pos	G3	Pos	P[8]	G3P8	SF	2014-07-10	Nappy Liner	13781	1	M	2012-11-09	2014-07-03	19	Yes	Yes	0.059	NEG	0	NEG	0	NEG	0	NEG	0	NEG	0	NEG	0
2018-10-05			29.71	0	28.49	0	28.73	0	SeSe	Secretor	01-02172	2014-07-11	Pos	Pos	G3	Pos	P[8]	G3P8	G3P[8]	2014-07-10	Nappy Liner	13783	1	F	2012-08-30	2014-07-03	22	Yes	Yes	0.049	NEG	0	NEG	0	NEG	0	NEG	0	POS	34	NEG	0
2018-10-05			0	30.19	0	32.09	0	30.54	sese	Nonsecretor	01-02176	2014-07-11	Pos	Pos	G1	Pos	P[8]	G1P8		2014-07-10	Nappy Liner	13787	1	F	2013-07-03	2014-07-02	11	Yes	Yes	0.046	NEG	0	NEG	0	NEG	0	NEG	0	NEG	0	NEG	0
2018-10-05			29.59	0	30.03	0	33.38	0	SeSe	Secretor	01-02198	2014-07-25	Pos	Pos	G9	Pos	P[8]	G9P8		2014-07-16	Stool	13818	1	M	2014-01-14	2014-07-14	6	Yes	Yes	0.08	NEG	0	NEG	0	NEG	0	NEG	0	NEG	0	NEG	0
2018-09-27			27.06	28.35	29.19	30.46	26.91	28.18	Sese	Secretor	01-02217	2014-08-22	Neg					Neg		2014-08-13	Rectal Aspirate	13962	1	F	2014-02-12	2014-08-06	5	Yes	Yes	0.056	NEG	0	NEG	0	NEG	0	NEG	0	NEG	0	NEG	0
2018-10-05			31.27	32.31	30.87	31.71	30.49	31.46	Sese	Secretor	01-02232	2014-09-05	Pos	Pos	G2	Pos	P[6]	G2P6	G2P[6]	2014-09-01	Stool	14027	1	F	2014-02-16	2014-08-27	6	Yes	Yes	0.051	NEG	0	NEG	0	NEG	0	NEG	0	NEG	0	NEG	0
2018-10-05	2018-11-28		0	37.16	0	36.15	0	31.99	sese	Nonsecretor	01-02260	2014-10-03	Pos	Pos	G1	Pos	P[8]	G1P8	G1P[8]	2014-09-19	Nappy Liner	14114	1	M	2013-08-05	2014-09-15	13	Yes	Yes	0.052	NEG	0	NEG	0	NEG	0	NEG	0	NEG	0	NEG	0
2018-09-27			26.12	27.52	26.33	27.79	28.95	30.27	Sese	Secretor	01-02266	2014-10-03	Neg					Neg		2014-09-29	Nappy Liner	14135	1	M	2014-05-15	2014-09-17	4	Yes	No	0.046	NEG	0	NEG	0	NEG	NEG	NEG	NEG	NEG	NEG	NEG	0
2018-09-27			26.24	27.51	27.69	29.16	26.12	27.31	Sese	Secretor	01-02337	2015-03-06	Neg					Neg		2015-02-26	Nappy lining	14582	1	F	2013-12-01	2015-02-10	14	Yes	Yes	ND	Neg	00:00:00	Neg	00:00:00	Neg	0	Neg	0	Neg	0	Neg	0
2018-09-27			27.09	28.49	26.83	28.05	27.41	29.06	Sese	Secretor	01-02341	2015-03-06	Neg					Neg		2015-02-26	Nappy lining	14585	1	F	2014-02-04	2015-02-11	12	Yes	Yes	ND	Neg	0	Neg	0	Neg	0	Neg	0	Neg	0	Neg	0
2018-09-27			0	29.02	0	30.26	0	27.24	sese	Nonsecretor	01-02343	2015-03-06	Neg					Neg		2015-02-26	Nappy lining	14587	1	M	2010-12-19	2015-02-12	49	Yes	Yes	ND	Neg	0	Neg	0	Neg	0	Neg	0	Neg	0	Neg	0
2018-09-19			0	27.41	0	27.78	0	27.77	sese	Nonsecretor	01-02346	2015-03-06	Neg					Neg		2015-02-26	Nappy lining	14590	1	M	2013-10-20	2015-02-17	15	Yes	Yes	ND	Neg	0	Neg	0	Neg	0	Neg	0	Neg	0	Neg	0
2018-09-19			31.49	32.35	27.87	28.64	27.69	28.67	Sese	Secretor	01-02347	2015-03-06	Neg					Neg		2015-02-26	Rectal Aspirate	14591	1	M	2014-07-04	2015-02-17	7	Yes	Yes	ND	Neg	0	Neg	0	Neg	0	Neg	0	Neg	0	Neg	0
2018-10-05			32.21	32.92	27.69	28.57	28.34	29.25	Sese	Secretor	01-02452	2015-05-29	Pos	Pos	G9	Pos	P[8]	G9P8	SF	2015-05-25	Stool	15099	1	F	30/07/2014	2015-05-08	#VALUE!	Yes	Yes	ND	Neg	0	ND	ND	Neg	0	Neg	0	Pos	31.47	Neg	0
2018-10-05	2019-12-09		31.85	0	32.68	0	32.23	0	SeSe	Secretor	01-02532	2015-06-26	Pos	Pos	G9	Pos	P[8]	G9P8		2015-06-22	Rectal Aspirate	15367	1	M	05/09/2013	2015-06-18	#VALUE!	Yes	Yes	ND	Neg	0	ND	ND	Neg	0	Neg	0	Neg	0	Neg	0
2018-10-24			33.38	33.05	30.62	30.08	30.85	30.31	Sese	Secretor	01-02533	2015-06-26	Pos	Pos	G9	Pos	P[8]	G9P8		2015-06-22	Rectal Aspirate	15368	1	M	07/10/2013	2015-06-18	#VALUE!	Yes	Yes	ND	Neg	0	ND	ND	Neg	0	Neg	0	Neg	0	Neg	0
2018-10-24			37.04	0	36.19	0	34.46	0	SeSe	Secretor	01-02558	2015-07-10	Pos	Pos	G9	Pos	P[8]	G9P8		2015-07-06	Rectal Aspirate	15602	1	M	23/05/2014	2015-06-29	#VALUE!	Yes	Yes	ND	Neg	0	ND	ND	Neg	0	Neg	0	Neg	0	Neg	0
2018-08-28			27.1	27.74	27.5	28.07	27.48	27.97	Sese	Secretor	01-1089	2011-03-04	Neg	ND	ND	ND	ND	Neg		2011-03-03	Stool	7002	1	F	2011-01-27	2011-03-02	1	Yes	No	0.046	neg	0	neg	0	neg	0	neg	0	neg	0	neg	0		7002
2018-07-24			0	26.64	0	29.14	0	34.82	sese	Nonsecretor	01-1628	2013-03-15	Neg					Neg		2013-03-14	Nappy lining	10451	1	F	2013-01-25	2013-03-13	1	Yes	No	0.085	NEG	0	NEG	0	NEG	0	NEG	0	NEG	0	NEG	0		10451
2018-07-26			0	0	0	33.75	0	33.73	sese	Nonsecretor	01-1629	2013-03-28	Neg					Neg		2013-03-18	Nappy lining	10453	1	M	2008-04-26	2013-03-14	58	Yes	No	0.097	NEG	0	NEG	0	NEG	0	NEG	0	NEG	0	NEG	0		10453
2018-10-03			31.88	32.23	30.51	31.22	31	31.82	Sese	Secretor	01-1646	2013-04-12	Pos	Neg	G9	Neg	P[8]	G9P8		2013-04-02	Nappy lining	10665	1	F	2009-03-23	2013-03-28	48	Yes	Yes	0.041	NEG	0	NEG	0	NEG	0	NEG	0	NEG	0	NEG	0		10665
2018-09-19			26.63	27.46	27.51	28.46	27.55	28.47	Sese	Secretor	01-290	09-09-2009	Neg	Neg	Neg	Neg	Neg	Neg		08-09-2009	Stool	4182	1	M	09-11-2008	07-09-2009	#VALUE!	Yes	Yes	Neg	neg	0	neg	0	neg	0	neg	0	neg	0	neg	0		4182
2018-10-05			29.43	30.53	29.26	30.09	28.71	29.54	Sese	Secretor	01-293	09-09-2009	POS	POS	G2	POS	P[6]	G2P6		08-09-2009	Stool	4185	1	F	17-01-2009	08-09-2009	#VALUE!	Yes	Yes	Neg	neg	0	POS	36.18	POS	26.97	neg	0	neg	0	neg	0		4185
2018-10-05			27.51	28.63	29.91	31.2	26.1	27.23	Sese	Secretor	01-306	16-09-2009	Neg	Neg	G1/G12	Neg	P[4]	G1G12P4		16-09-2009	Stool	4210	1	M	28-06-2009	15-09-2009	#VALUE!	Yes	Yes	Neg	neg	0	neg	0	neg	0	neg	0	neg	0	neg	0		4210
2018-10-05			27.18	0	26.9	0	27	0	SeSe	Secretor	01-313	21-09-2009	Neg	Neg	G8	Neg	P[6]	G8P6		18-09-2009	Stool	4230	1	F	12-01-2009	17-09-2009	#VALUE!	Yes	Yes	Neg	neg	0	neg	0	neg	0	POS	36.83	neg	0	neg	0		4230
2018-10-05			27.17	0	25.86	0	27.34	0	SeSe	Secretor	01-321	22-09-2009	Neg	Neg	G1	Neg	P[4]	G1P4		21-09-2009	Stool	4241	1	F	07-06-2009	21-09-2009	#VALUE!	Yes	Yes	Neg	neg	0	neg	0	neg	0	neg	0	neg	0	neg	0		4241
2018-10-05			29.53	30.7	29.15	30.22	28.63	29.76	Sese	Secretor	01-325	22-09-2009	POS	POS	G2	POS	P[6]	G2P6		21-09-2009	Stool	4244	1	M	21-04-2009	21-09-2009	#VALUE!	Yes	Yes	Neg	neg	0	neg	0	neg	0	neg	0	neg	0	neg	0		4244
2018-10-05			31.45	32.16	29.29	30.06	29.38	30.31	Sese	Secretor	01-332	01-10-2009	Equivocal	Neg	G1/G12	Neg	P[4]	G1G12P4		29-09-2009	Stool	4279	1	M	27-04-2009	28-09-2009	#VALUE!	Yes	Yes	Neg	POS	17.95	POS	35.25	neg	0	neg	0	neg	0	neg	0		4279
2018-10-05			31.42	32.41	33.43	34.34	29.53	30.4	Sese	Secretor	01-335	01-10-2009	Neg	Neg	G2	Neg	P[4]	G2P4		29-09-2009	Stool	4281	1	F	11-03-2008	28-09-2009	#VALUE!	Yes	Yes	Neg	POS	32.3	neg	0	neg	0	neg	0	neg	0	neg	0		4281
2018-10-05			28.94	30.04	30.52	31.83	29.46	30.14	Sese	Secretor	01-354	09-10-2009	POS	POS	G2	POS	P[6]	G2P6		08-10-2009	Stool	4381	1	M	24-05-2009	08-10-2009	#VALUE!	Yes	INS-SP	Neg	neg	0	POS	32.36	neg	0	neg	0	neg	0	neg	0		4381
2018-10-05			34.33	0	32.51	0	30	0	SeSe	Secretor	01-357	15-10-2009	POS	Neg	G3	Neg	P[8]	G3P8		12-10-2009	Stool	4399	1	M	31-12-2007	09-10-2009	#VALUE!	Yes	Yes	POS	POS	27.84	neg	0	neg	0	neg	0	neg	0	neg	0		4399
2018-10-05			0	29.76	0	29.03	0	29.31	sese	Nonsecretor	01-376	23-10-2009	Neg	Neg	G1	Neg	P[6]	G1P6		22-10-2009	Nappy Lining	4444	1	M	03-03-2009	21-10-2009	#VALUE!	Yes	INS-NL	Neg	POS	14.98	neg	0	neg	0	neg	0	neg	0	neg	0		4444
2018-10-05			0	29	0	27.05	0	26.97	sese	Nonsecretor	01-387	04-11-2009	POS	POS	G2	POS	P[6]	G2P6		03-11-2009	Stool	4494	1	M	28-01-2009	02-11-2009	#VALUE!	Yes		Neg	neg	0	neg	0	neg	0	neg	0	neg	0	neg	0		4494
2018-10-05			0	29.51	0	27.88	0	30.38	sese	Nonsecretor	01-391	05-11-2009	POS	POS	G1	POS	P[8]	G1P8		04-11-2009	Stool	4500	1	F	07-09-2009	04-11-2009	#VALUE!	Yes	Yes	Neg	neg	0	neg	0	neg	0	neg	0	neg	0	neg	0		4500
2018-10-05			0	32.2	0	34.36	0	30.14	sese	Nonsecretor	01-393	09-11-2009	Neg	Neg	G1	Neg	P[8]	G1P8		05-11-2009	Nappy Lining	4502	1	F	04-04-2009	04-11-2009	#VALUE!	Yes	INS-NL	Neg	neg	0	neg	0	neg	0	neg	0	neg	0	neg	0		4502
2018-10-05			28.7	29.75	30.71	31.96	0	0	Sese	Secretor	01-394	09-11-2009	Neg	Neg	G2	Neg	P[6]	G2P6		05-11-2009	Stool	4503	1	M	25-06-2009	05-11-2009	#VALUE!	Yes	Yes	Neg	POS	28.42	neg	0	neg	0	neg	0	neg	0	neg	0		4503
2018-09-19			32.76	0	28.72	0	33.62	0	SeSe	Secretor	01-395	09-11-2009	Neg	Neg	Neg	Neg	Neg	Neg		06-11-2009	Stool	4504	1	M	11-09-2007	06-11-2009	#VALUE!	Yes	Yes	Neg	neg	0	neg	0	neg	0	neg	0	neg	0	neg	0		4504
2018-10-05			0	35.38	0	29.34	0	0	sese	Nonsecretor	01-397	09-11-2009	Neg	Neg	G1	Neg	P[6]	G1P6		06-11-2009	Stool	4506	1	F	25-09-2009	06-11-2009	#VALUE!	Yes	Yes	Neg	neg	0	neg	0	neg	0	neg	0	neg	0	neg	0		4506
2018-12-14			25.2	27.18	26.04	28.02	25.54	27.84	Sese	Secretor	01-402	13-11-2009	Neg	Neg	G2	Neg	P[6]	G2P6		12-11-2009	Stool	4527	1	M	15-07-2009	12-11-2009	#VALUE!	Yes	INS-SP	Neg	neg	0	neg	0	neg	0	neg	0	neg	0	neg	0		4527
2018-08-28			28.77	29.97	29.41	30.65	30.16	31.21	Sese	Secretor	02-00382	2013-05-10	Neg					Neg		2013-04-30	Rectal aspirate	10837	2	M	2008-09-11	2013-04-29	55	Yes	No	0.089	NEG	0	NEG	0	NEG	0	NEG	0	NEG	0	NEG	0		10837
2018-08-28			0	26.75	0	26.51	0	26.59	sese	Nonsecretor	02-00385	2013-05-24	Neg					Neg		2013-05-13	Stool	10941	2	F	2009-04-23	2013-05-13	48	Yes	No	0.047	NEG	0	NEG	0	NEG	0	NEG	0	NEG	0	NEG	0		10941
2018-07-26			27.74	0	27.45	0	27.87	0	SeSe	Secretor	02-00388	Insufficient	Insufficient	Neg	Neg	Neg	Neg	Neg		2013-06-24	Rectal aspirate	11544	2	M	2012-04-01	2013-06-21	14	Yes	No	Insufficient	NEG	0	NEG	0	NEG	0	NEG	0	NEG	0	NEG	0		11544
2018-10-24			33.52	32.83	32.22	31.81	33.17	32.59	Sese	Secretor	02-00389	2013-07-05	Pos	Pos	G2	Pos	P[4]	G2P4		2013-06-27	Rectal aspirate	11567	2	F	2012-08-03	2013-06-26	10	Yes	No	0.049	NEG	0	NEG	0	NEG	0	NEG	0	NEG	0	NEG	0		11567
2018-07-26			33.96	35.33	0	0	30.97	32.74	Sese	Secretor	02-00390	2013-07-05	Neg					Neg		2013-07-02	Nappy lining	11582	2	F	2013-01-11	2013-07-02	5	Yes	No	0.071	NEG	0	NEG	0	NEG	0	NEG	0	NEG	0	NEG	0		11582
2018-07-26			26.68	0	28.59	0	27.11	0	SeSe	Secretor	02-00392	2013-07-19	Neg					Neg		2013-07-12	Rectal aspirate	11657	2	M	2012-08-22	2013-07-11	10	Yes	No	0.043	NEG	0	NEG	0	NEG	0	NEG	0	NEG	0	NEG	0		11657
2018-08-03			27.66	28.84	27.82	28.89	28.74	29.99	Sese	Secretor	02-00393	2013-08-02	Neg					Neg		2013-07-22	Rectal aspirate	11738	2	M	2013-02-16	2013-07-19	5	Yes	Yes	0.066	NEG	0	NEG	0	NEG	0	NEG	0	NEG	0	NEG	0		11738
2018-10-24			30.83	0	30.21	0	30.7	0	SeSe	Secretor	02-00394	2013-08-02	Pos	Neg	G2	Neg	P[4]	G2P4		2013-07-22	Rectal aspirate	11739	2	M	2013-03-29	2013-07-19	3	Yes	No	0.047	NEG	0	NEG	0	NEG	0	NEG	0	NEG	0	NEG	0		11739
2018-07-26			28.32	0	27.85	0	27.34	0	SeSe	Secretor	02-00397	2013-08-02	Neg					Neg		2013-07-30	Nappy lining	11913	2	F	2009-06-12	2013-07-26	49	Yes	No	0.046	NEG	0	NEG	0	NEG	0	NEG	0	NEG	0	NEG	0		11913
2018-10-24			34.55	34.23	31.82	31.21	31.64	31.3	Sese	Secretor	02-00399	2013-08-02	Pos	Neg	G2	Pos	P[4]	G2P4		2013-07-30	Stool	11915	2	M	2012-10-12	2013-07-29	9	Yes	Yes	0.048	NEG	0	NEG	0	NEG	0	NEG	0	NEG	0	NEG	0		11915
2018-10-09	2018-12-03		38.68	0	38.32	0	nd	nd	SeSe	Secretor	02-00401	2013-08-02	Pos	Pos	G2	Neg	P[4]	G2P4		2013-07-30	Rectal aspirate	11917	2	M	2011-07-08	2013-07-30	24	Yes	No	0.085	NEG	0	NEG	0	NEG	0	NEG	0	NEG	0	NEG	0	11917	-40C (VG041)
2018-10-24			30.98	30.57	30.52	30.08	30.36	29.93	Sese	Secretor	02-00402	2013-08-02	Pos	Pos	G2	Pos	P[4]	G2P4		2013-07-30	Rectal aspirate	11918	2	M	2013-01-15	2013-07-30	6	Yes	No	0.055	NEG	0	NEG	0	NEG	0	NEG	0	NEG	0	NEG	0		11918
2018-10-24			0	0	33.85	33.58	34.4	34.09	Sese	Secretor	02-00403	2013-08-02	Pos	Neg	G2	Neg	P[4]	G2P4		2013-08-02	Rectal aspirate	12001	2	M	2013-03-23	2013-07-31	4	Yes	Yes	0.041	NEG	0	NEG	0	NEG	0	NEG	0	NEG	0	NEG	0		12001
2018-10-24			32.11	0	28.84	0	28.63	0	SeSe	Secretor	02-00404	2013-08-02	Pos	Pos	G2	Pos	P[4]	G2P4		2013-08-02	Rectal aspirate	12002	2	M	2012-07-28	2013-07-31	12	Yes	Yes	0.048	NEG	0	NEG	0	NEG	0	NEG	0	NEG	0	NEG	0		12002
2018-10-24	2019-12-09		0	30.92	0	29.95	34.57	30.14	sese	Nonsecretor	02-00405	2013-08-02	Pos	Pos	G2	Pos	P[4]	G2P4		2013-08-02	Rectal aspirate	12003	2	M	2012-07-06	2013-08-01	12	Yes	Yes	0.049	NEG	0	NEG	0	NEG	0	NEG	0	POS	31	NEG	0		12003
2018-07-26			29.05	29.91	28.53	29.41	28.1	29.18	Sese	Secretor	02-00408	2013-08-16	Neg					Neg		2013-08-07	Nappy lining	12039	2	M	2013-05-22	2013-08-06	2	Yes	No	0.051	NEG	0	NEG	0	NEG	0	NEG	0	NEG	0	NEG	0		12039
2018-10-24			33.87	33.39	30.26	30.03	35.05	34.92	Sese	Secretor	02-00409	2013-08-16	Pos	Pos	G2	Pos	P[4]	G2P4		2013-08-07	Nappy lining	12040	2	M	2013-01-19	2013-08-06	6	Yes	No	0.044	NEG	0	NEG	0	NEG	0	NEG	0	NEG	0	NEG	0		12040
2018-08-01			0	31.7	0	32.36	0	32.6	sese	Nonsecretor	02-00410	2013-08-16	Neg					Neg		2013-08-12	Rectal aspirate	12046	2	F	2011-09-16	2013-08-07	22	Yes	No	0.062	NEG	0	NEG	0	NEG	0	NEG	0	NEG	0	NEG	0		12046
2018-08-03			0	26.81	0	25.01	0	25.82	sese	Nonsecretor	02-00412	2013-08-16	Neg					Neg		2013-08-13	Stool	12053	2	M	2013-07-12	2013-08-12	1	Yes	No	0.057	NEG	0	NEG	0	NEG	0	NEG	0	NEG	0	NEG	0		12053
2018-10-24			35.6	0	33.46	0	31.85	0	SeSe	Secretor	02-00414	2013-08-16	Pos	Pos	G2	Pos	P[4]	G2P4		2013-08-16	Rectal aspirate	12060	2	F	2012-11-14	2013-08-15	9	Yes	No	0.058	NEG	0	NEG	0	NEG	0	NEG	0	POS	37	NEG	0		12060
2018-08-01			27.42	28.39	27.53	28.54	33.4	34.79	Sese	Secretor	02-00415	2013-08-30	Neg					Neg		2013-08-19	Rectal aspirate	12064	2	F	2012-02-18	2013-08-16	17	Yes	No	0.044	NEG	0	NEG	0	NEG	0	NEG	0	NEG	0	NEG	0		12064
2018-10-24			35.57	35.11	0	0	35.79	35.23	Sese	Secretor	02-00416	2013-08-30	Pos	Neg	G2	Pos	P[4]	G2P4		2013-08-21	Rectal aspirate	12068	2	M	2013-02-14	2013-08-20	6	Yes	Yes	0.049	POS	32.01	NEG	0	NEG	0	NEG	0	NEG	0	NEG	0		12068
2018-08-01			27.02	28.13	28.45	29.67	27.92	29.35	Sese	Secretor	02-00417	2013-08-30	Neg					Neg		2013-08-21	Rectal aspirate	12069	2	F	2012-01-31	2013-08-20	18	Yes	Yes	0.056	NEG	0	NEG	0	NEG	0	NEG	0	NEG	0	NEG	0		12069
2018-10-09			28.68	30.42	27.8	29.57	30.73	32.67	Sese	Secretor	02-00418	2013-08-30	Pos	Neg	G9	Pos	P[8]	G9P8		2013-08-23	Nappy lining	12070	2	M	2013-07-09	2013-08-20	1	Yes	No	0.042	NEG	0	NEG	0	NEG	0	POS	29	NEG	0	NEG	0	12070	-40C (VG041)
2018-10-24			38.23	37.97	35.32	35.03	35.61	35.26	Sese	Secretor	02-00419	2013-08-30	Pos	Neg	G2	Neg	P[4]	G2P4		2013-08-22	Nappy lining	12093	2	F	2013-05-19	2013-08-21	3	Yes	No	0.05	NEG	0	NEG	0	NEG	0	NEG	0	NEG	0	NEG	0		12093
2018-10-24	2018-12-03		33.07	33.59	31.48	31.61	nd	nd	Sese	Secretor	02-00420	2013-08-30	Pos	Neg	G2	Pos	P[4]	G2P4		2013-08-23	Stool	12100	2	F	2012-08-24	2013-08-22	11	Yes	Yes	0.04	POS	31.63	NEG	0	NEG	0	NEG	0	NEG	0	NEG	0		12100
2018-10-24	2018-12-03		32.48	33.01	32.97	33.08	nd	nd	Sese	Secretor	02-00422	2013-09-13	Pos	Neg	G9	Neg	P[8]	G9P8		2013-09-06	Stool	12227	2	M	2013-01-18	2013-09-05	7	No	No	0.065	NEG	0	NEG	0	NEG	0	NEG	0	NEG	0	NEG	0		12227
2018-08-28			0	31.15	0	29.38	0	29.64	sese	Nonsecretor	02-00423	2013-09-27	Neg					Neg		2013-09-20	Nappy lining	12261	2	F	2013-08-29	2013-09-19	0	Yes	No	0.045	NEG	0	NEG	0	NEG	0	NEG	0	NEG	0	NEG	0	12261	-40C (VG041)
2018-08-01			0	25.02	0	24.26	0	24.76	sese	Nonsecretor	02-00432	2013-12-20	Neg					Neg		2013-12-06	Rectal aspirate	12608	2	F	31/10/2013	2013-12-05	#VALUE!	Yes	Yes	0.06	NEG	0	NEG	0	NEG	0	NEG	0	NEG	0	NEG	0		12608
2018-08-03			0	0	0	25.73	0	25.8	sese	Nonsecretor	02-00436	2014-01-24	Neg					Neg		2014-01-23	Rectal Aspirate	12675	2	M	2013-12-04	2014-01-22	1	Yes	Yes	0.111	NEG	0	NEG	0	NEG	0	NEG	0	NEG	0	NEG	0
2018-08-28			30.88	0	29	0	29.33	0	SeSe	Secretor	02-00438	2014-01-24	Neg					Neg		2014-01-23	Rectal Aspirate	12676	2	M	2013-12-20	2014-01-22	1	Yes	Yes	0.054	NEG	0	NEG	0	NEG	0	NEG	0	NEG	0	NEG	0
2018-10-24	2018-12-03		0	32.21	0	32.79	nd	nd	sese	Nonsecretor	02-00439	2014-01-24	Pos	Neg	G3	Neg	P[8]	G3P8		2014-01-23	Rectal Aspirate	12677	2	M	2012-12-06	2014-01-22	13	Yes	Yes	0.101	NEG	0	NEG	0	NEG	0	NEG	0	NEG	0	NEG	0
2018-08-28			27.73	0	26.64	0	26.63	0	SeSe	Secretor	02-00441	2014-02-07	Neg					Neg		2014-01-29	Stool	12712	2	F	2012-03-22	2014-01-28	22	Yes	Yes	0.053	NEG	0	NEG	0	NEG	0	NEG	0	NEG	0	NEG	0
2018-08-03			28.28	0	28.69	0	28.13	0	SeSe	Secretor	02-00442	2014-02-07	Neg					Neg		2014-02-06	Rectal Aspirate	12726	2	F	2013-04-01	2014-02-05	10	Yes	Yes	0.087	NEG	0	NEG	0	NEG	0	NEG	0	NEG	0	NEG	0
2018-08-28			0	30.45	0	29.58	0	30.07	sese	Nonsecretor	02-00443	2014-02-21	Neg					Neg		2014-02-10	Rectal Aspirate	12741	2	M	2013-02-12	2014-02-07	11	Yes	Yes	0.073	NEG	0	NEG	0	NEG	0	NEG	0	NEG	0	NEG	0
2018-08-03			0	37.06	0	30.45	0	38.26	sese	Nonsecretor	02-00444	2014-02-21	Insufficient	Neg	Neg	Neg	Neg	Neg		2014-02-10	Rectal Aspirate	12742	2	F	2012-04-08	2014-02-07	21	Yes	No	Insufficient	NEG	0	NEG	0	NEG	0	NEG	0	NEG	0	NEG	0
2018-08-28			29	30.1	29.79	31.02	28.46	29.65	Sese	Secretor	02-00446	2014-02-21	Neg					Neg		2014-02-14	Rectal Aspirate	12845	2	M	2011-06-19	2014-02-13	31	Yes	Yes	0.051	NEG	0	NEG	0	NEG	0	NEG	0	NEG	0	NEG	0
2018-08-28			27.14	28.05	26.67	27.7	27.46	28.62	Sese	Secretor	02-00447	2014-02-21	Neg					Neg		2014-02-14	Rectal Aspirate	12846	2	M	2012-05-30	2014-02-13	20	Yes	Yes	0.058	NEG	0	NEG	0	NEG	0	NEG	0	NEG	0	NEG	0
2018-08-28			27.84	29.14	27.17	28.31	26.85	27.95	Sese	Secretor	02-00448	2014-02-21	Neg					Neg		2014-02-20	Nappy Liner	12893	2	M	2013-08-23	2014-02-19	5	Yes	Yes	0.044	NEG	0	NEG	0	NEG	0	NEG	0	NEG	0	NEG	0
2018-08-28			0	29.01	0	28.35	0	28.65	sese	Nonsecretor	02-00450	2014-02-21	Neg					Neg		2014-02-21	Stool	12912	2	F	2010-11-06	2014-02-20	39	Yes	Yes	0.049	NEG	0	NEG	0	NEG	0	NEG	0	NEG	0	NEG	0
2018-09-27			0	27.49	0	28.58	0	28.98	sese	Nonsecretor	02-00451	2014-03-07	Neg					Neg		2014-03-07	Rectal Aspirate	13008	2	F	2012-07-20	2014-03-05	19	Yes	Yes	0.058	NEG	0	NEG	0	NEG	0	NEG	0	NEG	0	NEG	0
2018-08-28			0	26.59	0	26.52	0	26.47	sese	Nonsecretor	02-00453	2014-03-20	Neg					Neg		2014-03-12	Stool	13025	2	F	15/15/2013	2014-03-11	#VALUE!	Yes	Yes	0.051	NEG	0	NEG	0	NEG	0	NEG	0	NEG	0	NEG	0
2018-08-28			0	27.83	0	28.44	0	28.65	sese	Nonsecretor	02-00454	2014-04-04	Neg					Neg		2014-03-24	Stool	13071	2	F	2013-09-17	2014-03-19	6	Yes	Yes	0.071	NEG	0	NEG	0	NEG	0	NEG	0	NEG	0	NEG	0
2018-08-28			28.16	29.28	29.22	30.55	29.66	30.9	Sese	Secretor	02-00455	2014-04-04	Neg					Neg		2014-03-28	Stool	13174	2	F	2012-05-01	2014-03-27	22	Yes	Yes	0.085	NEG	0	NEG	0	NEG	0	NEG	0	NEG	0	NEG	0
2018-08-28			27.29	28.28	27.12	28.05	27.3	28.24	Sese	Secretor	02-00456	2014-04-04	Neg					Neg		2014-04-01	Rectal Aspirate	13175	2	F	2013-10-19	2014-03-28	5	Yes	No	Insufficient	NEG	0	NEG	0	NEG	0	NEG	0	NEG	0	NEG	0
2018-08-28			0	26.11	0	26.53	0	25.58	sese	Nonsecretor	02-00458	2014-04-17	Neg					Neg		2014-04-04	Rectal Aspirate	13224	2	F	2013-01-23	2014-04-03	14	Yes	Yes	0.064	NEG	0	NEG	0	NEG	0	NEG	0	NEG	0	NEG	0
2018-08-28			26.5	0	24.31	0	24.81	0	SeSe	Secretor	02-00459	2014-04-17	Neg					Neg		2014-04-09	Stool	13254	2	F	2013-08-22	2014-04-08	7	Yes	No	0.055	NEG	0	NEG	0	NEG	0	NEG	0	NEG	0	NEG	0
2018-08-28			0	27	0	26.66	0	26.47	sese	Nonsecretor	02-00461	2014-05-30	Neg					Neg		2014-05-22	Stool	13455	2	F	2014-03-16	2014-05-21	2	Yes	Yes	0.053	NEG	0	NEG	0	NEG	0	NEG	0	NEG	0	NEG	0
2018-10-24			0	0	28.04	0	28.31	0	SeSe	Secretor	02-00462	2014-05-30	Pos	Pos	G1	Pos	P[8]	G1P8	G1P[8]	2014-05-22	Nappy Liner	13456	2	M	2013-04-27	2014-05-21	12	Yes	Yes	0.055	NEG	0	NEG	0	NEG	0	NEG	0	NEG	0	NEG	0
2018-10-24	2018-12-03		32.3	0	30.22	0	nd	nd	SeSe	Secretor	02-00463	2014-06-13	Pos	Pos	G1	Pos	P[8]	G1P8	G1P[8]	2014-06-12	Rectal Aspirate	13614	2	F	2013-08-28	2014-06-11	9	Yes	Yes	0.061	NEG	0	NEG	0	NEG	0	NEG	0	NEG	0	NEG	0
2018-08-28			26.49	0	27.35	0	27.47	0	SeSe	Secretor	02-00464	2014-06-13	Neg					Neg		2014-06-12	Rectal Aspirate	13615	2	F	2014-01-29	2014-06-11	4	Yes	Yes	0.092	NEG	0	NEG	0	NEG	0	NEG	0	NEG	0	NEG	0
2018-10-24			29.13	28.81	28.86	28.38	30.72	30.25	Sese	Secretor	02-00465	2014-06-27	Pos	Pos	G1	Pos	P[8]	G1P8	G1P[8]	2014-06-18	Rectal Aspirate	13630	2	M	2013-08-07	2014-06-17	10	Yes	Yes	0.07	NEG	0	NEG	0	NEG	0	NEG	0	NEG	0	NEG	0
2018-08-28			26.6	0	25.67	0	25.17	0	SeSe	Secretor	02-00466	2014-06-27	Neg					Neg		2014-06-19	Rectal Aspirate	13631	2	F	2013-08-10	2014-06-18	10	Yes	Yes	0.091	NEG	0	NEG	0	NEG	0	NEG	0	NEG	0	NEG	0
2018-08-28			0	27.23	0	33.16	0	28.38	sese	Nonsecretor	02-00468	2014-07-11	Neg					Neg		2014-07-08	Rectal Aspirate	13744	2	M	2011-10-01	2014-07-04	33	Yes	Yes	0.059	NEG	0	NEG	0	NEG	0	NEG	0	NEG	0	NEG	0
2018-10-24	2018-11-30		28.86	31.22	30.19	30.48	nd	nd	Sese	Secretor	02-00470	2014-07-25	Pos	Pos	G2	Pos	P[6]	G2P6	G2P[6]	2014-07-15	Rectal Aspirate	13810	2	M	2009-09-10	2014-07-15	58	Yes	Yes	0.051	NEG	0	NEG	0	POS	31	NEG	0	NEG	0	NEG	0
2018-10-24	2018-11-30		32.24	0	31.49	0	nd	nd	SeSe	Secretor	02-00472	2014-07-25	Pos	Pos	G2	Pos	P[6]	G2P6	G2P[6]	2014-07-16	Rectal Aspirate	13824	2	F	2013-09-07	2014-07-16	10	Yes	Yes	0.087	NEG	0	NEG	0	NEG	0	NEG	0	NEG	0	NEG	0
2018-10-24	2018-12-03		27.78	0	26.65	0	nd	nd	SeSe	Secretor	02-00473	2014-08-08	Pos	Pos	G1	Pos	P[8]	G1P8		2014-08-04	Stool	13914	2	M	2012-08-05	2014-08-01	23	Yes	Yes	0.358	POS	31.68	NEG	0	NEG	0	NEG	0	NEG	0	NEG	0
2018-11-23			0	27.51	0	27.82	nd	nd	sese	Nonsecretor	02-00474	2014-08-08	Pos	Neg	G2	Pos	P[4]	G2P4		2014-08-07	Stool	13947	2	M	2013-10-11	2014-08-06	9	Yes	Yes	0.053	NEG	0	NEG	0	NEG	0	NEG	0	NEG	0	NEG	0
2018-08-28			0	38.44	0	0	0	35.67	sese	Nonsecretor	02-00476	2014-08-22	Neg					Neg		2014-08-08	Stool	13950	2	M	2010-03-11	2014-08-07	52	Yes	Yes	0.056	NEG	0	NEG	0	NEG	0	NEG	0	NEG	0	NEG	0
2018-11-23			0	26.95	0	27.34	nd	nd	sese	Nonsecretor	02-00478	2014-08-22	Pos	Pos	G1	Pos	P[8]	G1P8		2014-08-13	Rectal Aspirate	13965	2	M	2014-01-12	2014-08-12	7	Yes	Yes	0.185	NEG	0	NEG	0	NEG	0	NEG	0	NEG	0	NEG	0
2018-11-23	2018-12-03		34.44	34.65	32.03	32.93	nd	nd	Sese	Secretor	02-00479	2014-08-22	Pos	Pos	G3	Pos	P[8]	G3P8	G3P[8]	2014-08-13	Stool	13966	2	M	2012-09-28	2014-08-12	22	Yes	Yes	0.05	NEG	0	NEG	0	NEG	0	NEG	0	NEG	0	NEG	0
2018-11-23	2018-12-03		32.73	33.07	32.61	33.4	nd	nd	Sese	Secretor	02-00480	2014-08-22	Pos	Pos	G2	Pos	P[6]	G2P6	SF	2014-08-13	Stool	13967	2	F	2014-03-11	2014-08-12	5	Yes	Yes	0.065	NEG	0	NEG	0	NEG	0	NEG	0	NEG	0	NEG	0
2018-11-23	2018-12-03		0	31.86	0	37.06	0	38.11	sese	Nonsecretor	02-00481	2014-08-22	Pos	Pos	G2	Pos	P[6]	G2P6	G2P[6]	2014-08-15	Rectal Aspirate	13990	2	M	2013-01-31	2014-08-14	18	Yes	Yes	0.05	NEG	0	NEG	0	NEG	0	NEG	0	NEG	0	NEG	0
2018-11-23			26.89	28.48	28.2	30.09	nd	nd	Sese	Secretor	02-00483	2014-08-22	Pos	Pos	G2	Pos	P[6]	G2P6	G2P[6]	2014-08-18	Rectal Aspirate	13992	2	M	2013-10-31	2014-08-15	9	Yes	Yes	0.058	NEG	0	NEG	0	NEG	0	NEG	0	NEG	0	NEG	0
2018-11-23	2018-11-28		30.46	32.83	0	0	36.59	38.52	Sese	Secretor	02-00484	2014-08-22	Pos	Pos	G1	Pos	P[8]	G1P8	G1P[8]	2014-08-21	Rectal Aspirate	14005	2	M	2013-05-01	2014-08-20	15	Yes	Yes	0.054	NEG	0	NEG	0	NEG	0	NEG	0	NEG	0	NEG	0
2018-08-28			31.41	0	31.68	0	0	0	SeSe	Secretor	02-00485	2014-09-05	Neg					Neg		2014-08-25	Stool	14025	2	F	2010-12-01	2014-08-22	44	Yes	Yes	0.063	NEG	0	NEG	0	NEG	0	NEG	0	NEG	0	NEG	0
2018-08-28			33.79	35.25	33.1	34.52	34.37	35.83	Sese	Secretor	02-00486	2014-09-05	Neg					Neg		2014-08-27	Stool	14026	2	M	2013-09-30	2014-08-26	10	Yes	Yes	0.052	NEG	0	NEG	0	NEG	0	NEG	0	NEG	0	NEG	0
2018-11-23			0	24.85	0	26.37	nd	nd	sese	Nonsecretor	02-00490	2014-09-19	Pos	Pos	G2	Pos	P[6]	G2P6	G2P[6]	2014-09-05	Stool	14058	2	F	2014-07-11	2014-09-04	1	Yes	Yes	0.064	NEG	0	NEG	0	NEG	0	NEG	0	NEG	0	NEG	0
2018-11-23			28.18	0	28.26	0	nd	nd	SeSe	Secretor	02-00492	2014-09-19	Pos	Pos	G1	Pos	P[8]	G1P8	G1P[8]	2014-09-12	Nappy Liner	14091	2	M	2013-02-21	2014-09-11	18	Yes	Yes	0.074	POS	32.44	NEG	0	NEG	0	NEG	0	NEG	0	NEG	0
2018-08-28			0	30.75	0	31.61	0	30.17	sese	Nonsecretor	02-00494	2014-09-19	Neg					Neg		2014-09-16	Stool	14099	2	F	2014-05-10	2014-09-12	4	Yes	Yes	0.071	NEG	0	NEG	0	NEG	0	NEG	0	NEG	0	NEG	0
2018-08-28			32.88	34.26	34.38	35.83	0	0	Sese	Secretor	02-00495	2014-09-19	Neg					Neg		2014-09-18	Stool	14109	2	F	2014-01-21	2014-09-17	7	Yes	Yes	0.051	NEG	0	NEG	0	NEG	0	NEG	0	NEG	0	NEG	0
2018-08-28			0	26.79	0	26.61	0	27.36	sese	Nonsecretor	02-00496	2014-10-03	Neg					Neg		2014-09-19	Stool	14113	2	M	2014-08-14	2014-09-18	1	Yes	Yes	0.084	NEG	0	NEG	0	NEG	0	NEG	0	NEG	0	NEG	0
2018-08-28			0	37.38	0	35.08	0	35.15	sese	Nonsecretor	02-00497	2014-10-03	Neg					Neg		2014-09-22	Stool	14118	2	M	2013-12-04	2014-09-19	9	Yes	No	0.053	NEG	0	NEG	0	NEG	0	NEG	0	NEG	0	NEG	0
2018-08-28			26.06	0	26.79	0	26.45	0	SeSe	Secretor	02-00499	2014-10-03	Neg					Neg		2014-10-01	Rectal Aspirate	14146	2	F	2014-08-16	2014-09-30	1	Yes	Yes	0.06	NEG	0	NEG	0	NEG	0	NEG	0	NEG	0	NEG	0
2018-08-28			36.02	0	36.22	0	39.6	0	SeSe	Secretor	02-00503	2014-11-14	Neg					Neg		2014-11-12	Nappy Liner	14321	2	M	2013-12-30	2014-11-11	10	Yes	Yes	0.051	NEG	0	NEG	0	NEG	0	NEG	0	NEG	0	NEG	0
2018-08-28			0	30.92	0	34.39	0	38.07	sese	Nonsecretor	02-00504	2014-11-28	Neg					Neg		2014-11-14	Rectal Aspirate	14336	2	F	2014-09-24	2014-11-13	1	Yes	Yes	0.052	NEG	0	NEG	0	NEG	0	NEG	0	NEG	0	NEG	0
2018-08-28			31.21	0	29.37	0	0	0	SeSe	Secretor	02-00505	2014-11-28	Neg					Neg		2014-11-14	Stool	14337	2	F	2014-09-24	2014-11-13	1	Yes	Yes	0.047	NEG	0	NEG	0	NEG	0	NEG	0	NEG	0	NEG	0
2018-08-28			35.87	37.43	35.17	36.67	34.55	36.18	Sese	Secretor	02-00507	2014-12-24	Neg					Neg		2014-12-15	Unknown	14412	2	M	12/01/2014	2014-12-12	#VALUE!	Yes	No	0.057	NEG	0	NEG	0	NEG	0	NEG	0	NEG	0	NEG	0
2018-11-23			0	26.58	0	27.09	nd	nd	sese	Nonsecretor	02-00508	2016-09-02	Pos		G3		P[4]	G3P4		2016-08-23	Rectal Aspirate	17139	2	M	2013-01-31	2016-08-22	42	Yes	Yes														17139	G3P[4],[8]
2018-08-28			36.93	38.58	36.58	38.29	37.05	38.44	Sese	Secretor	02-00509	2015-01-23	Neg					Neg		2015-01-06	Stool	14487	2	M	2014-11-01	2015-01-05	2	Yes	Yes	0.067	Neg	0	Neg	0	Neg	0	Neg	0	Neg	0	Neg	0	INC6622. ELISA not performed as scheduled for 09/01/2015 as it was the only specimen to test.
2018-08-28			0	33.28	0	33.42	0	38.56	sese	Nonsecretor	02-00510	2015-01-23	Neg					Neg		2015-01-20	Nappy lining	14497	2	M	2012-08-29	2015-01-18	28	Yes	Yes	0.052	Neg	0	Neg	0	Neg	0	Neg	0	Neg	0	Neg	0
2018-08-28			0	29.48	0	29.64	0	29.87	sese	Nonsecretor	02-00511	2015-02-20	Neg					Neg		2015-02-13	Nappy lining	14538	2	M	2015-01-09	2015-02-12	1	Yes	Yes	0.109	Neg	0	Neg	0	Neg	0	Neg	0	Neg	0	Neg	0
2018-08-28			0	34.37	0	0	0	33.36	sese	Nonsecretor	02-00513	2015-03-06	Neg					Neg		2015-02-26	Rectal Aspirate	14560	2	M	2014-06-29	2015-02-19	7	Yes	Yes	ND	Neg	0	Neg	0	Neg	0	Neg	0	Neg	0	Neg	0
2018-08-28			0	26.7	0	27.02	0	27.08	sese	Nonsecretor	02-00514	2015-03-20	Neg					Neg		2015-03-11	Stool	14772	2	M	2014-06-04	2015-03-10	9	Yes	Yes	ND	Neg	0	Neg	0	Neg	0	Neg	0	Neg	0	Neg	0
2018-08-28			25.25	0	23.26	0	25.28	0	SeSe	Secretor	02-00516	2015-04-02	Neg					Neg		2015-03-27	Rectal Aspirate	14850	2	F	2014-10-05	2015-03-26	5	Yes	Yes	ND	Neg	0	Neg	0	Neg	0	Neg	0	Neg	0	Neg	0
2018-08-28			0	26.47	0	26.48	0	27.02	sese	Nonsecretor	02-00517	2015-04-17	Neg					Neg		2015-04-09	Rectal Aspirate	14891	2	M	2014-06-03	2015-04-08	10	Yes	Yes	ND	Neg	0	Neg	0	Neg	0	Neg	0	Neg	0	Neg	0
2018-08-28			26.59	27.2	26.71	27.31	26.7	27.24	Sese	Secretor	02-00518	2015-05-15	Neg					Neg		2015-05-06	Stool	14979	2	M	2012-11-22	2015-05-04	29	Yes	Yes	ND	Neg	0	Neg	0	Neg	0	Neg	0	Neg	0	Neg	0
2018-08-28			0	28.3	0	28.45	0	28.37	sese	Nonsecretor	02-00519	2015-05-15	Neg					Neg		2015-05-06	Stool	14980	2	F	2013-06-28	2015-05-05	22	Yes	Yes	ND	Neg	0	Neg	0	Neg	0	Neg	0	Neg	0	Neg	0
2018-08-28			28.8	29.33	27.24	27.92	27.75	28.38	Sese	Secretor	02-00520	2015-05-15	Neg					Neg		2015-05-07	Nappy lining	14983	2	M	2015-03-25	2015-05-06	1	Yes	Yes	ND	Neg	0	Neg	0	Neg	0	Neg	0	Neg	0	Neg	0
2018-11-23			0	30.78	0	30.13	nd	nd	sese	Nonsecretor	02-00525	2015-07-10	Pos	Pos	G9	Pos	P[8]	G9P8		2015-07-08	Nappy lining	15609	2	F	25/07/2014	2015-07-07	#VALUE!	Yes	Yes	ND	Neg	0	ND	ND	Neg	0	Neg	0	Neg	0	Neg	0
2018-11-20	2018-12-03		36.35	0	38.11	0	36.45	0	SeSe	Secretor	02-00530	2015-08-21	Pos	Pos	G12	Pos	P[8]	G12P8		2015-08-13	Rectal Aspirate	15818	2	M	21/12/2014	2015-08-13	#VALUE!	Yes	Yes	ND	Neg	0	ND	ND	Neg	0	Neg	0	Neg	0	Neg	0
2018-11-20			33.53	34.48	31.55	32.07	nd	nd	Sese	Secretor	02-00534	2015-09-04	Pos	Pos	G9	Pos	P[8]	G9P8		2015-08-31	Nappy lining	15895	2	M	01/10/2014	2015-08-28	#VALUE!	Yes	Yes	ND	Neg	0	ND	ND	Neg	0	Neg	0	Neg	0	Neg	0
2018-11-20			33.14	0	32.04	0	nd	nd	SeSe	Secretor	02-00536	2015-09-04	Pos	Pos	G9	Pos	P[8]	G9P8	G9P[8]	2015-09-03	Stool	15906	2	M	24/05/2015	2015-09-01	#VALUE!	Yes	Yes	ND	Neg	0	ND	ND	Neg	0	Neg	0	Neg	0	Neg	0
2018-11-20	2018-11-28		32.74	0	28.67	0	31.09	0	SeSe	Secretor	02-00537	2015-09-04	Pos	Pos	G9	Pos	P[8]	G9P8		2015-09-03	Stool	15907	2	M	31/03/2015	2015-09-02	#VALUE!	Yes	Yes	ND	Neg	0	ND	ND	Neg	0	Neg	0	Neg	0	Neg	0
2018-11-20			32.08	33.08	32.06	33.05	nd	nd	Sese	Secretor	02-00539	2015-10-02	Pos	Pos	G9	Pos	P[8]	G9P8		2015-09-25	Rectal Aspirate	15972	2	F	03/01/2015	2015-09-22	#VALUE!	No	Yes	ND	pos	33	ND	ND	Neg	0	Neg	0	Neg	0	Neg	0
2018-11-20			33.48	34.59	32.98	34	nd	nd	Sese	Secretor	02-00541	2015-10-02	Pos	Pos	G9	Pos	P[8]	G9P8		2015-09-25	Rectal Aspirate	15974	2	M	24/02/2015	2015-09-23	#VALUE!	No	Yes	ND	Neg	0	ND	ND	Neg	0	Neg	0	Neg	0	Neg	0
2018-11-20	2018-11-28		33.21	0	0	0	30.24	0	SeSe	Secretor	02-00542	2015-10-02	Pos	Pos	G9	Pos	P[8]	G9P8		2015-09-29	Stool	15975	2	M	08/09/2014	2015-09-28	#VALUE!	Yes	Yes	ND	Pos	35	ND	ND	Neg	0	Neg	0	Neg	0	Neg	0
2018-11-20			0	32.57	0	33.27	nd	nd	sese	Nonsecretor	02-00574	2016-07-22	Pos		G3		P[4]	G3P4		2016-07-21	Stool	17006	2	M	2015-01-19	2016-07-20	18	Yes	Yes														17006	G3P[4]/P[8]
2018-11-20			36.74	0	32.76	0	nd	nd	SeSe	Secretor	02-00575	2016-08-05	Neg	Pos	G3	Pos	P[4]	G3P4		2016-07-25	Stool	17008	2	M	2013-04-10	2016-07-22	39	Yes	Yes														17008	G3P[4]/P[8]
2018-11-20			0	34.32	0	36.26	nd	nd	sese	Nonsecretor	02-00589	2016-09-16	Pos	Pos	G3	Pos	P[4]	G3P4		2016-09-07	Stool	17215	2	M	2016-01-28	2016-09-06	7	Yes	Yes														17215	G3P[4]P[8]
2018-10-09			0	32.72	0	38.72	0	30.35	sese	Nonsecretor	02-100	04-11-2009	POS	Neg	G1	Neg	P[6]	G1P6		03-11-2009	Stool	4491	2	M	08-06-2008	02-11-2009	#VALUE!	Yes	Yes	Neg	neg	0	neg	0	neg	0	neg	0	neg	0	neg	0		4491
2018-10-09			0	32.22	0	36.41	0	32.15	sese	Nonsecretor	02-101	09-11-2009	Neg	Neg	G1/G12	Neg	P[6]	G1G12P6		09-11-2009	Stool	4509	2	M	07-04-2009	06-11-2009	#VALUE!	Yes	INS-SP	Neg	neg	0	neg	0	neg	0	neg	0	neg	0	neg	0		4509
2018-10-09			0	34.43	0	30.6	0	0	sese	Nonsecretor	02-218	15-10-2010	Pos		G9		P[8]	G9P8		2010-10-15	Nappy Lining	6409	2	F	16-05-2010	13-10-2010	#VALUE!	Yes	INS-NL	0.161	neg	0	neg	0	neg	0	neg	0	neg	0	neg	0		6409
2018-08-28			24.87	0	24.92	0	24.6	0	SeSe	Secretor	02-233	2011-03-04	Neg	ND	ND	ND	ND	Neg		2011-03-01	Stool	6997	2	M	2010-04-10	2011-02-28	10	Yes	Yes	0.071	neg	0	neg	0	neg	0	neg	0	neg	0	neg	0		6997
2018-08-28			26.82	0	26.91	0	26.75	0	SeSe	Secretor	02-351	2013-01-18	Neg					Neg		2013-01-08	Rectal aspirate	10056	2	M	2011-09-29	2013-01-07	15	Yes	Yes	0.041	NEG	0	NEG	0	NEG	0	NEG	0	NEG	0	NEG	0		10056
2018-08-28			0	25.97	0	26.17	0	25.79	sese	Nonsecretor	02-352	2013-01-18	Neg					Neg		2013-01-08	Rectal aspirate	10061	2	F	2012-02-20	2013-01-07	10	Yes	No	0.041	NEG	0	NEG	0	NEG	0	NEG	0	NEG	0	NEG	0		10061
2018-08-01			26.41	27.41	26.32	27.26	29.03	30.31	Sese	Secretor	02-354	2013-01-18	Neg					Neg		2013-01-11	Rectal aspirate	10068	2	F	2011-04-04	2013-01-10	21	Yes	Yes	0.04	NEG	0	NEG	0	NEG	0	NEG	0	NEG	0	NEG	0		10068
2018-10-24			33.67	0	32.58	0	31.59	0	SeSe	Secretor	02-359	Insufficient	Insufficient	Neg	G9	Neg	P[8]/P[4]	G9P8P4	Considered P4	2013-01-22	Rectal aspirate	10132	2	F	2011-05-20	2013-01-18	19	Yes	Insufficient	Insufficient	POS	26.67	NEG	0	NEG	0	NEG	0	NEG	0	NEG	0		10132
2018-07-24			26.29	27.69	26.5	28.09	26.27	27.83	Sese	Secretor	02-362	2013-02-01	Neg					Neg		2013-01-25	Rectal aspirate	10139	2	M	2012-06-14	2013-01-24	7	Yes	No	0.057	NEG	0	NEG	0	NEG	0	NEG	0	NEG	0	NEG	0		10139
2018-06-15		6.91	31.85	32.73	32.5	32.63	31.64	32.11	Sese	Secretor	02-363	2013-02-01	Neg					Neg		2013-01-28	Rectal aspirate	10141	2	F	2012-11-14	2013-01-25	2	Yes	Yes	0.045	NEG	0	NEG	0	NEG	0	NEG	0	NEG	0	NEG	0		10141
2018-08-28			27.72	28.77	28.47	29.48	27.77	28.77	Sese	Secretor	02-368	Insufficient	Insufficient	Neg	Neg	Neg	Neg	Neg		2013-03-04	Rectal aspirate	10379	2	M	2013-01-21	2013-03-01	1	Yes	No	Insufficient	NEG	0	NEG	0	NEG	0	NEG	0	NEG	0	NEG	0		10379
2018-08-28			0	27.09	0	27.12	0	30.28	sese	Nonsecretor	02-369	2013-03-15	Neg					Neg		2013-03-04	Rectal aspirate	10378	2	M	2011-12-01	2013-03-01	15	Yes	Yes	0.047	NEG	0	NEG	0	NEG	0	NEG	0	NEG	0	NEG	0		10378
2018-07-24			27.09	28.56	28.88	30.55	25.39	26.95	Sese	Secretor	02-371	2013-03-15	Neg					Neg		2013-03-06	Nappy lining	10400	2	M	2012-09-08	2013-03-05	5	Yes	No	0.048	NEG	0	NEG	0	NEG	0	NEG	0	NEG	0	NEG	0		10400
2018-07-24			0	29.22	0	29.41	0	29.13	sese	Nonsecretor	02-372	2013-03-15	Neg					Neg		2013-03-11	Rectal aspirate	10431	2	M	2009-09-13	2013-03-07	41	Yes	No	0.049	NEG	0	NEG	0	NEG	0	NEG	0	NEG	0	NEG	0		10431
2018-08-03			0	31.79	0	0	0	33.46	sese	Nonsecretor	02-374	2013-03-15	Neg					Neg		2013-03-12	Rectal aspirate	10433	2	F	2012-07-07	2013-03-11	8	Yes	No	0.052	NEG	0	NEG	0	NEG	0	NEG	0	NEG	0	NEG	0		10433
2018-07-24			0	28.22	0	34.33	0	30.03	sese	Nonsecretor	02-376	2013-03-15	Neg					Neg		2013-03-13	Rectal aspirate	10446	2	F	2012-06-03	2013-03-12	9	Yes	No	0.079	NEG	0	NEG	0	NEG	0	NEG	0	NEG	0	NEG	0		10446
2018-07-24			25.8	27.08	26.16	27.57	29.64	31.28	Sese	Secretor	02-381	Insufficient	Insufficient	Neg	Neg	Neg	Neg	Neg		2013-04-05	Rectal aspirate	10671	2	M	2012-07-30	2013-04-04	8	Yes	No	Insufficient	NEG	0	NEG	0	NEG	0	NEG	0	NEG	0	NEG	0		10671
2018-10-09			29.15	0	0	0	29.46	0	SeSe	Secretor	02-51	08-07-2009	Neg	Neg	G1	Neg	P[8]	G1P8		06-07-2009	Nappy Lining	3820	2	M	02-04-2009	03-07-2009	#VALUE!	No	INS-NL	Neg	neg	0	neg	0	neg	0	POS	25.97	neg	0	neg	0		3820
2018-10-09			26.73	0	0	0	29.46	0	SeSe	Secretor	02-56	09-07-2009	POS	Neg	G12	POS	P[8]	G12P8		08-07-2009	Stool	3864	2	M	10-10-2008	07-07-2009	#VALUE!	No	Yes	Neg	POS	28.79	neg	0	neg	0	neg	0	neg	0	neg	0		3864
2018-10-09			0	0	27.14	28.73	26.99	28.36	Sese	Secretor	02-59	16-07-2009	POS	POS	G9	POS	P[8]	G9P8		15-07-2009	Stool	3900	2	M	05-02-2009	13-07-2009	#VALUE!	No	Yes	Neg	neg	0	neg	0	neg	0	neg	0	neg	0	neg	0		3900
2018-10-09			37.38	39.17	27.66	29.1	28.08	29.56	Sese	Secretor	02-64	11-08-2009	POS	POS	G2	POS	P[4]	G2P4		07-08-2009	Nappy Lining	4037	2	M	31-07-2008	31-07-2009	#VALUE!	No	INS-NL	Neg	neg	0	neg	0	neg	0	neg	0	neg	0	neg	0		4037
2018-10-09			0	30.51	0	29.12	0	30.26	sese	Nonsecretor	02-65	11-08-2009	Neg	Neg	G1	Neg	P[6]	G1P6		07-08-2009	Stool	4038	2	M	29-11-2007	03-08-2009	#VALUE!	No	Yes	Neg	POS	29.31	neg	0	neg	0	neg	0	neg	0	POS	37.55		4038
2018-06-15		2.83	0	27.94	0	27.43	0	27.99	sese	Nonsecretor	02-66	11-08-2009	POS	POS	G2	POS	P[6]	G2P6		07-08-2009	Nappy Lining	4039	2	M	06-03-2008	03-08-2009	#VALUE!	No	INS-NL	Neg	POS	19.59	neg	0	neg	0	neg	0	neg	0	neg	0		4039
2018-10-09			28.22	29.83	27.49	28.93	29.23	30.67	Sese	Secretor	02-68	11-08-2009	POS	POS	G1	POS	P[8]	G1P8		06-08-2009	Stool	4024	2	F	08-07-2008	04-08-2009	#VALUE!	No	Yes	Neg	neg	0	neg	0	neg	0	neg	0	neg	0	neg	0		4024
2018-10-09			29.64	31.08	30.92	32.5	28.61	29.96	Sese	Secretor	02-69	11-08-2009	POS	Neg	G1	POS	P[8]	G1P8		06-08-2009	Nappy Lining	4025	2	M	21-10-2008	04-08-2009	#VALUE!	No	INS-NL	Neg	neg	0	neg	0	neg	0	neg	0	neg	0	neg	0		4025
2018-10-09			27.22	0	26.19	0	26.89	0	SeSe	Secretor	02-70	11-08-2009	Neg	Neg	G1	Neg	P[6]	G1P6		06-08-2009	Nappy Lining	4026	2	F	13-02-2009	04-08-2009	#VALUE!	No	INS-NL	Neg	neg	0	neg	0	neg	0	neg	0	neg	0	neg	0		4026
2018-10-09			29.43	31.08	32.94	34.89	31.1	32.62	Sese	Secretor	02-71	11-08-2009	POS	POS	G1	Neg	P[8]	G1P8		06-08-2009	Stool	4027	2	M	29-09-2008	05-08-2009	#VALUE!	No	Yes	Neg	neg	0	neg	0	neg	0	neg	0	neg	0	neg	0		4027
2018-10-09			28.42	29.83	27.64	29.22	27.77	29.45	Sese	Secretor	02-72	13-08-2009	POS	POS	G2	POS	P[6]	G2P6		12-08-2009	Stool	4048	2	M	19-10-2008	11-08-2009	#VALUE!	No	Yes	Neg	POS	21.93	neg	0	neg	0	neg	0	neg	0	neg	0		4048
2018-10-09			0	29.15	0	32.02	0	30.39	sese	Nonsecretor	02-73	13-08-2009	POS	POS	G2	POS	P[6]	G2P6		12-08-2009	Stool	4049	2	F	17-10-2008	11-08-2009	#VALUE!	No	Yes	Neg	neg	0	neg	0	neg	0	neg	0	neg	0	neg	0		4049
2018-10-09			29.3	0	28.59	0	34.07	0	SeSe	Secretor	02-76	19-08-2009	Neg	Neg	G1	Neg	P[4]	G1P4		18-08-2009	Stool	4089	2	F	27-05-2007	17-08-2009	#VALUE!	Yes	Yes	Neg	neg	0	neg	0	neg	0	neg	0	neg	0	neg	0		4089
2018-08-28			38.14	0	38.56	0	0	0	SeSe	Secretor	02-80	27-08-2009	Neg	Neg	Neg	Neg	Neg	Neg		27-08-2009	Stool	4137	2	M	13-07-2008	25-08-2009	#VALUE!	Yes	Yes	Neg	neg	0	neg	0	neg	0	neg	0	neg	0	neg	0		4137
2018-10-09			32.2	34	28.64	30.12	32.04	33.78	Sese	Secretor	02-82	02-09-2009	Neg	Neg	G1	Neg	P[8]	G1P8		01-09-2009	Stool	4167	2	F	17-02-2009	31-08-2009	#VALUE!	Yes	INS-SP	Neg	neg	0	neg	0	neg	0	neg	0	POS	33.16	neg	0		4167
2018-10-09			0	30.04	0	28.26	0	33.9	sese	Nonsecretor	02-83	08-09-2009	Neg	Neg	G12	Neg	P[8]	G12P8		04-09-2009	Stool	4176	2	M	03-05-2008	02-09-2009	#VALUE!	Yes	INS-SP	Neg	neg	0	neg	0	neg	0	neg	0	neg	0	neg	0		4176
2018-10-09			0	30.87	0	28.01	0	28.49	sese	Nonsecretor	02-85	08-09-2009	POS	POS	G1	POS	P[6]	G1P6		08-09-2009	Stool	4177	2	F	30-07-2009	07-09-2009	#VALUE!	Yes	INS-SP	Neg	neg	0	POS	16.78	neg	0	neg	0	neg	0	neg	0		4177
2018-10-09			0	28.5	0	27.02	0	28.93	sese	Nonsecretor	02-86	28-09-2009	Neg	Neg	G1	Neg	P[4]	G1P4		23-09-2009	Stool	4262	2	M	30-07-2009	23-09-2009	#VALUE!	Yes	Yes	Neg	POS	30.08	neg	0	neg	0	neg	0	neg	0	neg	0		4262
2018-10-09	2019-12-09		36.07	0	38.1	0	37.21	0	SeSe	Secretor	02-89	09-10-2009	Neg	Neg	G1	Neg	P[8]	G1P8		08-10-2009	Stool	4383	2	M	19-12-2008	06-10-2009	#VALUE!	Yes	Yes	POS	POS	14.51	neg	0	neg	0	neg	0	neg	0	neg	0		4383
2018-08-28			29.92	0	33.14	0	31.73	0	SeSe	Secretor	02-95	20-10-2009	Neg	Neg	Neg	Neg	Neg	Neg		20-10-2009	Nappy Lining	4421	2	F	25-08-2009	19-10-2009	#VALUE!	Yes	INS-NL	Neg	neg	0	neg	0	neg	0	neg	0	neg	0	neg	0		4421
2018-10-09			35.91	37.8	30.26	31.76	28.85	30.35	Sese	Secretor	02-97	30-10-2009	POS	POS	G1	POS	P[8]	G1P8		27-10-2009	Stool	4466	2	M	12-05-2009	26-10-2009	#VALUE!	Yes	Yes	Neg	neg	0	POS	29.58	neg	0	neg	0	POS	38.04	neg	0		4466
2018-10-09			0	0	0	34.61	0	30.53	sese	Nonsecretor	02-98	30-10-2009	Equivocal	Neg	G1	Neg	P[8]	G1P8		29-10-2009	Nappy Lining	4468	2	M	15-07-2009	27-10-2009	#VALUE!	Yes	INS-NL	Neg	neg	0	neg	0	neg	0	neg	0	neg	0	neg	0		4468
2018-09-11			0	26.85	0	25.41	0	25.53	sese	Nonsecretor	03-00870	2013-04-26	Neg					Neg		2013-04-17	Rectal aspirate	10766	3	F	2012-12-10	2013-04-16	4	Yes	Yes	0.047	NEG	0	NEG	0	NEG	0	NEG	0	NEG	0	NEG	0	10766	-40C (VG041)
2018-09-11			0	29.45	0	28.36	0	33.28	sese	Nonsecretor	03-00872	2013-04-26	Neg					Neg		2013-04-25	Rectal aspirate	10792	3	M	2013-03-21	2013-04-24	1	Yes	Yes	0.055	NEG	0	NEG	0	NEG	0	NEG	0	NEG	0	NEG	0	10792	-40C (VG041)
2018-09-11			0	26.45	0	25.75	0	26.16	sese	Nonsecretor	03-00873	2013-05-10	Neg					Neg		2013-05-03	Rectal aspirate	10843	3	F	2013-03-12	2013-04-02	0	Yes	No	0.063	NEG	0	NEG	0	NEG	0	NEG	0	NEG	0	NEG	0	10843	-40C (VG041)
2018-09-11			0	31.47	0	27.95	0	27.27	sese	Nonsecretor	03-00874	2013-05-10	Neg					Neg		2013-05-07	Rectal aspirate	10846	3	F	2013-04-14	2013-05-06	0	Yes	No	0.056	NEG	0	NEG	0	NEG	0	NEG	0	NEG	0	NEG	0	10846	-40C (VG041)
2018-09-11			29.47	30.86	28.37	29.53	35.84	37.77	Sese	Secretor	03-00878	2013-05-24	Neg					Neg		2013-05-23	Nappy lining	10985	3	F	2013-01-11	2013-05-22	4	Yes	No	0.042	NEG	0	NEG	0	NEG	0	NEG	0	NEG	0	NEG	0	10985	-40C (VG041)
2018-09-27			27.17	28.54	27.82	29.04	28.59	30.22	Sese	Secretor	03-00881	2013-07-05	Neg					Neg		2013-06-24	Stool	11546	3	F	2010-11-22	2013-06-21	30	Yes	Yes	0.043	NEG	0	NEG	0	NEG	0	NEG	0	NEG	0	NEG	0	11546	-40C (VG041)
2018-10-25			28.9	32.12	30.15	32.91	29.38	32.31	Sese	Secretor	03-00882	2013-07-05	Pos	Pos	G2	Pos	P[4]	G2P4		2013-06-26	Rectal aspirate	11554	3	M	2012-01-11	2013-06-25	17	Yes	Yes	0.044	NEG	0	NEG	0	NEG	0	NEG	0	NEG	0	NEG	0	11554	-40C (VG041)
2018-09-11			25.61	0	24.81	0	24.78	0	SeSe	Secretor	03-00883	2013-07-05	Neg					Neg		2013-06-27	Nappy lining	11568	3	M	2011-11-19	2013-06-26	19	Yes	No	0.059	NEG	0	NEG	0	NEG	0	NEG	0	NEG	0	NEG	0	11568	-40C (VG041)
2018-10-25			0	35.63	0	32.42	0	33.64	sese	Nonsecretor	03-00884	2013-07-05	Pos	Pos	G2	Pos	P[4]	G2P4		2013-07-01	Rectal aspirate	11579	3	F	2012-10-19	2013-06-27	8	Yes	Yes	0.087	NEG	0	NEG	0	NEG	0	NEG	0	NEG	0	NEG	0	11579	-40C (VG041)
2018-10-25			28.94	0	29.28	0	29.15	0	SeSe	Secretor	03-00885	2013-07-05	Pos	Pos	G2	Pos	P[4]	G2P4		2013-07-02	Rectal aspirate	11581	3	F	2013-02-20	2013-07-01	4	Yes	Yes	0.041	NEG	0	NEG	0	NEG	0	NEG	0	NEG	0	NEG	0	11581	-40C (VG041)
2018-09-27			29.27	30.69	30.05	31.55	29.9	31.49	Sese	Secretor	03-00886	2013-07-19	Neg					Neg		2013-07-11	Rectal aspirate	11637	3	M	2012-07-31	2013-07-10	11	Yes	No	0.043	NEG	0	NEG	0	NEG	0	NEG	0	NEG	0	NEG	0	11637	-40C (VG041)
2018-09-27			27.32	28.64	26.98	28.3	26.6	28.12	Sese	Secretor	03-00887	2013-07-19	Neg					Neg		2013-07-12	Nappy lining	11658	3	F	2013-06-02	2013-07-10	1	Yes	No	0.045	NEG	0	NEG	0	NEG	0	NEG	0	NEG	0	NEG	0	11658	-40C (VG041)
2018-09-11			0	28.93	0	27.43	0	30.7	sese	Nonsecretor	03-00888	2013-07-19	Neg					Neg		2013-07-15	Stool	11661	3	M	2012-05-22	2013-07-12	13	Yes	Yes	0.05	NEG	0	NEG	0	NEG	0	NEG	0	NEG	0	NEG	0	11661	-40C (VG041)
2018-09-11			27.52	28.66	26.59	27.71	27.02	28.2	Sese	Secretor	03-00891	2013-08-02	Neg					Neg		2013-07-19	Stool	11725	3	M	2008-07-31	2013-07-17	59	Yes	No	0.043	NEG	0	NEG	0	NEG	0	NEG	0	NEG	0	NEG	0	11725	-40C (VG041)
2018-10-25			28.94	31.28	29.11	31.68	28.37	30.97	Sese	Secretor	03-00892	2013-08-02	Pos	Neg	G2	Neg	P[4]	G2P4		2013-07-19	Rectal aspirate	11724	3	F	2013-02-06	2013-07-18	5	Yes	No	0.144	NEG	0	NEG	0	NEG	0	NEG	0	NEG	0	NEG	0	11724	-40C (VG041)
2018-10-25			32.61	35.29	29.55	32.66	28.74	31.54	Sese	Secretor	03-00893	2013-08-02	Pos	Neg	G2	Neg	P[4]	G2P4		2013-07-22	Rectal aspirate	11749	3	F	2013-03-22	2013-07-18	3	Yes	Yes	0.095	NEG	0	NEG	0	NEG	0	NEG	0	NEG	0	NEG	0	11749	-40C (VG041)
2018-10-25			0	34.5	0	29.7	0	33.78	sese	Nonsecretor	03-00894	2013-08-02	Pos	Neg	G2	Neg	P[4]	G2P4		2013-07-24	Stool	11874	3	F	2012-12-24	2013-07-22	6	Yes	Yes	0.198	NEG	0	NEG	0	POS	22	NEG	0	NEG	0	NEG	0	11874	-40C (VG041)
2018-10-25			30.31	0	30.18	0	30.78	0	SeSe	Secretor	03-00895	2013-08-02	Pos	Pos	G2	Pos	P[4]	G2P4		2013-07-24	Nappy lining	11875	3	M	2012-07-06	2013-07-22	12	Yes	No	0.047	NEG	0	NEG	0	NEG	0	NEG	0	NEG	0	NEG	0	11875	-40C (VG041)
2018-09-27			28.6	29.72	30.43	31.78	29.29	30.88	Sese	Secretor	03-00896	2013-08-02	Neg					Neg		2013-07-25	Rectal aspirate	11883	3	M	2013-06-23	2013-07-24	1	Yes	No	0.053	NEG	0	NEG	0	NEG	0	NEG	0	NEG	0	NEG	0	11883	-40C (VG041)
2018-10-25	2018-12-03		0	33.45	0	33.11	nd	nd	sese	Nonsecretor	03-00897	2013-08-02	Pos	Pos	G2	Pos	P[4]	G2P4		2013-07-25	Nappy lining	11882	3	M	2012-09-12	2013-07-24	10	Yes	No	0.047	NEG	0	NEG	0	NEG	0	NEG	0	NEG	0	NEG	0	11882	-40C (VG041)
2018-10-25	2018-12-03		28.69	29.04	28.52	29.04	nd	nd	Sese	Secretor	03-00898	Insufficient	Insufficient	Neg	G9	Pos	P[8]	G9P8		2013-07-26	Nappy lining	11884	3	M	2012-09-29	2013-07-25	9	Yes	No	Insufficient	NEG	0	NEG	0	NEG	0	NEG	0	NEG	0	NEG	0	11884	Insufficient
2018-10-25			29.27	0	30.21	0	34.63	0	SeSe	Secretor	03-00899	Insufficient	Insufficient	Pos	G2	Pos	P[8]/P[4]	G2P8P4	Considered P4	2013-07-26	Rectal aspirate	11885	3	M	2012-04-24	2013-07-25	15	Yes	No	Insufficient	POS	34.64	NEG	0	NEG	0	NEG	0	NEG	0	NEG	0	11885	Insufficient
2018-10-25	2018-12-03		37.94	0	38.26	0	nd	nd	SeSe	Secretor	03-00900	2013-08-02	Pos	Pos	G2	Neg	P[4]	G2P4		2013-07-30	Nappy lining	11911	3	M	2012-06-23	2013-07-29	13	Yes	No	0.061	NEG	0	NEG	0	NEG	0	NEG	0	NEG	0	NEG	0	11911	-40C (VG041)
2018-10-25			32.7	0	30.3	0	35.11	0	SeSe	Secretor	03-00901	2013-08-02	Pos	Neg	G2	Pos	P[4]	G2P4		2013-07-30	Stool	11912	3	F	2013-04-11	2013-07-29	3	Yes	Yes	0.102	NEG	0	NEG	0	NEG	0	NEG	0	NEG	0	NEG	0	11912	-40C (VG041)
2018-10-25			0	31.85	0	31.12	0	31.16	sese	Nonsecretor	03-00902	2013-08-02	Pos	Pos	G2	Pos	P[4]	G2P4		2013-08-01	Nappy lining	11930	3	M	2012-12-27	2013-07-30	7	Yes	No	0.057	NEG	0	NEG	0	NEG	0	NEG	0	NEG	0	NEG	0	11930	-40C (VG041)
2018-10-25			27.48	0	27.31	0	28.63	0	SeSe	Secretor	03-00903	2013-08-16	Pos	Pos	G2	Pos	P[4]	G2P4		2013-08-05	Stool	12041	3	M	2013-04-19	2013-08-01	3	Yes	Yes	0.041	NEG	0	NEG	0	NEG	0	NEG	0	NEG	0	NEG	0	12041	-40C (VG041)
2018-11-23			28.68	0	27.45	0	nd	nd	SeSe	Secretor	03-00904	2013-08-16	Pos	Neg	G2	Neg	P[4]	G2P4		2013-08-12	Rectal aspirate	12043	3	M	2012-08-12	2013-08-08	11	Yes	Yes	0.053	POS	23.32	NEG	0	NEG	0	NEG	0	NEG	0	NEG	0	12043	-40C (VG041)
2018-11-23			0	31.89	0	34.15	nd	nd	sese	Nonsecretor	03-00905	2013-08-16	Pos	Pos	G2	Pos	P[4]	G2P4		2013-08-07	Rectal aspirate	12042	3	F	2013-01-26	2013-08-05	6	Yes	Yes	0.042	NEG	0	NEG	0	NEG	0	NEG	0	POS	29.89	NEG	0	12042	-40C (VG041)
2018-11-23			0	28.91	0	28.19	nd	nd	sese	Nonsecretor	03-00906	2013-08-16	Pos	Neg	G2	Neg	P[4]	G2P4		2013-08-15	Rectal aspirate	12058	3	F	2013-04-07	2013-08-14	4	Yes	No	0.104	NEG	0	NEG	0	NEG	0	NEG	0	NEG	0	NEG	0	12058	-40C (VG041)
2018-11-23	2018-12-03		36.78	37.34	34.63	34.98	34.41	37.26	Sese	Secretor	03-00909	2013-08-30	Pos	Neg	G2	Pos	P[4]	G2P4		2013-08-21	Stool	12067	3	M	2012-05-17	2013-08-20	15	Yes	Yes	0.038	NEG	0	NEG	0	NEG	0	NEG	0	NEG	0	NEG	0	12067	-40C (VG041)
2018-11-23			34.24	0	34.47	0	nd	nd	SeSe	Secretor	03-00910	2013-08-30	Pos	Neg	G2	Neg	P[4]	G2P4		2013-08-23	Rectal aspirate	12101	3	F	2012-06-15	2013-08-22	14	Yes	Yes	0.055	NEG	0	NEG	0	NEG	0	NEG	0	NEG	0	NEG	0	12101	-40C (VG041)
2018-11-23	2018-12-03		34.09	34.84	34.35	34.93	nd	nd	Sese	Secretor	03-00911	2013-08-30	Pos	Neg	G2	Neg	P[4]	G2P4		2013-08-26	Stool	12105	3	M	2010-05-14	2013-08-22	39	Yes	Yes	0.042	NEG	0	NEG	0	NEG	0	NEG	0	NEG	0	NEG	0	12105	-40C (VG041)
2018-09-27			27.19	28.46	26.52	28.01	31.16	32.34	Sese	Secretor	03-00912	2013-08-30	Neg					Neg		2013-08-27	Nappy lining	12106	3	F	2012-09-12	2013-08-26	11	Yes	No	0.067	NEG	0	NEG	0	NEG	0	NEG	0	NEG	0	NEG	0	12106	-40C (VG041)
2018-11-23	2018-12-03		0	35.69	0	33.99	nd	nd	sese	Nonsecretor	03-00913	2013-08-30	Pos	Neg	G2	Neg	P[4]	G2P4		2013-08-27	Rectal aspirate	12107	3	F	2012-05-09	2013-08-26	15	Yes	No	0.046	NEG	0	NEG	0	NEG	0	NEG	0	NEG	0	NEG	0	12107	-40C (VG041)
2018-11-23			26.47	0	30.16	0	nd	nd	SeSe	Secretor	03-00914	2013-08-30	Pos	Neg	G2	Neg	P[4]	G2P4		2013-08-28	Rectal aspirate	12148	3	M	2013-05-06	2013-08-28	3	Yes	Yes	0.046	NEG	0	NEG	0	NEG	0	NEG	0	POS	18.14	NEG	0	12148	-40C (VG041)
2018-11-23	2018-11-30		31.99	33.35	30.86	30.53	nd	nd	Sese	Secretor	03-00915	2013-08-30	Pos	Pos	G2	Neg	P[4]	G2P4		2013-08-28	Rectal aspirate	12149	3	M	2013-03-02	2013-08-28	5	Yes	Yes	0.047	NEG	0	NEG	0	NEG	0	NEG	0	NEG	0	NEG	0	12149	-40C (VG041)
2018-09-11			27.03	28.22	27.29	28.53	26.74	28.02	Sese	Secretor	03-00919	2013-09-27	Neg					Neg		2013-09-19	Rectal aspirate	12260	3	M	2013-04-23	2013-09-18	4	Yes	No	0.043	NEG	0	NEG	0	NEG	0	NEG	0	NEG	0	NEG	0	12260	-40C (VG041)
2018-09-11			0	30.2	0	30.5	0	31.02	sese	Nonsecretor	03-00922	2013-10-25	Neg					Neg		2013-10-25	Stool	12330	3	M	09/10/2012	2013-10-23	#VALUE!	Yes	No	0.048	NEG	0	NEG	0	NEG	0	NEG	0	NEG	0	NEG	0	12330	-40C (VG041)
2018-09-27			0	24.7	0	24.76	0	27.4	sese	Nonsecretor	03-00926	2013-11-22	Neg					Neg		2013-11-08	Stool	12364	3	F	2013-08-28	2013-11-07	2	Yes	Yes	0.052	NEG	0	NEG	0	NEG	0	NEG	0	NEG	0	NEG	0	12364	-40C (VG041)
2018-11-23	2018-12-03		37.91	0	35.73	0	nd	nd	SeSe	Secretor	03-00936	2013-12-20	Pos	Neg	G1	Neg	P[8]	G1P8		2013-12-17	Stool	12627	3	M	22/04/2013	2013-12-12	#VALUE!	Yes	Yes	0.057	NEG	0	NEG	0	NEG	0	NEG	0	NEG	0	NEG	0	12627	-40C (VG041)
2018-07-26			29.83	31.03	30.4	31.34	29.78	30.67	Sese	Secretor	03-00940	2014-01-10	Neg					Neg		2014-01-10	Rectal Aspirate	12647	3	M	2013-12-27	2014-01-09	0	Yes	Yes	0.047	NEG	0	NEG	0	NEG	0	NEG	0	NEG	0	NEG	0
2018-08-01			0	26.37	0	26.44	0	26.26	sese	Nonsecretor	03-00948	2014-02-07	Neg					Neg		2014-01-31	Stool	12718	3	F	2014-01-15	2014-01-29	0	Yes	Yes	0.077	NEG	0	NEG	0	NEG	0	NEG	0	NEG	0	NEG	0
2018-07-26			0	29.11	0	31.06	0	30.34	sese	Nonsecretor	03-00951	2014-02-07	Neg					Neg		2014-02-04	Rectal Aspirate	12722	3	M	2013-09-21	2014-01-31	4	Yes	Yes	0.067	NEG	0	NEG	0	NEG	0	NEG	0	NEG	0	NEG	0
2018-07-26			0	30.26	0	29.94	0	29.27	sese	Nonsecretor	03-00952	2014-02-07	Neg					Neg		2014-02-04	Rectal Aspirate	12723	3	M	2013-11-24	2014-02-03	2	Yes	Yes	0.061	NEG	0	NEG	0	NEG	0	NEG	0	NEG	0	NEG	0
2018-07-26			0	31.09	0	32.79	0	32.61	sese	Nonsecretor	03-00960	2014-02-21	Insufficient	Neg	Neg	Neg	Neg	Neg		2014-02-18	Stool	12864	3	F	2013-07-20	2014-02-17	6	No	No	Insufficient	NEG	0	NEG	0	NEG	0	NEG	0	NEG	0	NEG	0
2018-08-01			0	28.2	0	0	0	28.55	sese	Nonsecretor	03-00962	2014-02-21	Neg					Neg		2014-02-20	Stool	12895	3	M	2013-02-19	2014-02-18	11	Yes	Yes	0.098	NEG	0	NEG	0	NEG	0	NEG	0	NEG	0	NEG	0
2018-08-01			27.24	28.54	34.46	36.37	26.89	27.96	Sese	Secretor	03-00963	2014-02-21	Neg					Neg		2014-02-20	Stool	12896	3	M	2013-07-27	2014-02-18	6	Yes	Yes	0.052	NEG	0	NEG	0	NEG	0	NEG	0	NEG	0	NEG	0
2018-08-01			25.64	26.83	25.55	26.58	0	0	Sese	Secretor	03-00968	2014-03-07	Neg					Neg		2014-02-27	Nappy Liner	12956	3	F	2013-07-27	2014-02-25	6	Yes	Yes	0.059	NEG	0	NEG	0	NEG	0	NEG	0	NEG	0	NEG	0
2018-08-01			29.78	31.13	28.01	29.12	28.81	30.01	Sese	Secretor	03-00971	2014-03-07	Neg					Neg		2014-03-05	Nappy Liner	12987	3	M	2013-08-12	2014-03-03	6	Yes	Yes	0.049	NEG	0	NEG	0	NEG	0	NEG	0	NEG	0	NEG	0
2018-08-03			0	29.89	0	31.39	0	29.42	sese	Nonsecretor	03-00975	2014-03-20	Neg					Neg		2014-03-10	Nappy Liner	13024	3	M	2012-11-02	2014-03-06	16	Yes	Yes	0.05	NEG	0	NEG	0	NEG	0	NEG	0	NEG	0	NEG	0
2018-08-03			0	36.57	0	0	0	30.29	sese	Nonsecretor	03-00977	2014-03-20	Neg					Neg		2014-03-14	Nappy Liner	13035	3	F	2013-07-11	2014-03-13	8	Yes	Yes	0.047	NEG	0	NEG	0	NEG	0	NEG	0	NEG	0	NEG	0
2018-08-03			26.43	0	26.93	0	29.45	0	SeSe	Secretor	03-00978	2014-03-20	Neg					Neg		2014-03-17	Rectal Aspirate	13068	3	M	2014-02-08	2014-03-14	1	Yes	Yes	0.053	NEG	0	NEG	0	NEG	0	NEG	0	NEG	0	NEG	0
2018-08-03			26.15	27.19	26.37	27.52	26.39	27.59	Sese	Secretor	03-00979	2014-03-20	Neg	Neg	Neg	Neg	Neg	Neg		2014-03-17	Stool	13069	3	M	2014-02-15	2014-03-14	0	Yes	Yes	0.063	NEG	0	NEG	0	NEG	0	NEG	0	NEG	0	NEG	0
2018-08-03			29.01	30.33	29.17	30.46	28.88	30.2	Sese	Secretor	03-00980	2014-04-04	Neg					Neg		2014-03-26	Nappy Liner	13172	3	M	2014-02-06	2014-03-25	1	Yes	Yes	0.061	NEG	0	NEG	0	NEG	0	NEG	0	NEG	0	NEG	0
2018-08-03			0	26.49	0	27.03	0	26.51	sese	Nonsecretor	03-00981	2014-04-04	Neg					Neg		2014-04-01	Rectal Aspirate	13176	3	F	2014-03-04	2014-03-31	0	Yes	Yes	0.071	NEG	0	NEG	0	NEG	0	NEG	0	NEG	0	NEG	0
2018-09-04			25.12	0	25.23	0	25.04	0	SeSe	Secretor	03-00983	2014-04-17	Neg					Neg		2014-04-07	Stool	13227	3	M	2012-08-07	2014-04-04	19	No	Yes	0.091	NEG	0	NEG	0	NEG	0	NEG	0	NEG	0	NEG	0
2018-09-04			25.29	26.62	25.46	26.96	29.5	31.54	Sese	Secretor	03-00987	2014-05-16	Neg					Neg		2014-05-08	Stool	13406	3	F	2013-10-08	2014-05-06	6	Yes	Yes	0.073	NEG	0	NEG	0	NEG	0	NEG	0	NEG	0	NEG	0
2018-09-04			25.24	26.7	23.8	25.35	23.78	25.26	Sese	Secretor	03-00991	2015-03-20	Neg					Neg		2015-03-12	Stool	14776	3	M	2014-01-23	2015-03-11	13	Yes	Yes	ND	Neg	0	Neg	0	Neg	0	Neg	0	Neg	0	Neg	0
2018-09-04			23.87	25.4	23.34	24.77	23.33	24.96	Sese	Secretor	03-00992	2015-03-20	Neg					Neg		2015-03-13	Stool	14777	3	M	2014-05-23	2015-03-12	9	Yes	Yes	ND	Neg	0	Neg	0	Neg	0	Neg	0	Neg	0	Neg	0
2018-10-25			0	28.42	0	28.48	0	26.74	sese	Nonsecretor	03-00994	2015-04-02	Pos	Neg	G3	Neg	P[8]	G3P8		2015-03-30	Nappy lining	14851	3	M	2015-03-12	2015-03-27	0	Yes	Yes	ND	Neg	0	Neg	0	Neg	0	Neg	0	Neg	0	Neg	0
2018-09-11			0	27.42	0	27.49	0	27.47	sese	Nonsecretor	03-00995	2015-04-02	Neg					Neg		2015-03-30	Nappy lining	14852	3	M	2015-03-25	2015-03-27	0	Yes	Yes	ND	Neg	0	Neg	0	Neg	0	Neg	0	Neg	0	Neg	0
2018-09-11			29.12	30.47	28.1	29.39	28.1	29.36	Sese	Secretor	03-00998	2015-04-17	Neg					Neg		2015-04-07	Rectal Aspirate	14887	3	M	2014-02-11	2015-04-02	13	Yes	Yes	ND	Neg	0	Neg	0	Neg	0	Neg	0	Neg	0	Neg	0
2018-09-11			27.31	0	27.58	0	27.51	0	SeSe	Secretor	03-00999	2015-04-30	Neg					Neg		2015-04-17	Nappy lining	14919	3	M	20/12/2012	UNK	#VALUE!	Yes	No	ND	Neg	0	Neg	0	Neg		Neg	0	Neg	0	Neg	0
2018-09-11			0	26.73	0	28.03	0	26.78	sese	Nonsecretor	03-01001	2015-05-15	Neg					Neg		2015-05-05	Rectal Aspirate	14964	3	M	2014-09-16	2015-05-04	7	Yes	Yes	ND	Neg	0	Neg	0	Neg	0	Neg	0	Neg	0	Neg	0
2018-09-11			0	31.54	0	31.65	0	32.71	sese	Nonsecretor	03-01002	2015-05-15	Neg					Neg		2015-05-08	Nappy lining	15018	3	M	2015-04-20	2015-05-07	0	Yes	Yes	ND	Neg	0	Neg	0	Neg	0	Neg	0	Neg	0	Neg	0
2018-10-25			0	30.43	0	29.29	0	29.74	sese	Nonsecretor	03-01005	2015-07-10	Pos	Pos	G9	Pos	P[8]	G9P8		2015-06-29	Nappy lining	15400	3	F	06/06/2014	2015-06-26	#VALUE!	Yes	Yes	ND	Neg	0	ND	ND	Neg	0	Neg	0	Neg	0	Neg	0
2018-10-25			32.39	0	29.01	0	28.6	0	SeSe	Secretor	03-01006	2015-07-10	Pos	Pos	G9	Pos	P[8]	G9P8		2015-07-06	Rectal Aspirate	15607	3	F	15/03/2014	2015-07-03	#VALUE!	Yes	Yes	ND	Neg	0	ND	ND	Neg	0	Neg	0	Neg	0	Neg	0
2018-10-25			29.77	0	27.95	0	28.75	0	SeSe	Secretor	03-01009	2015-07-10	Pos	Pos	G9	Pos	P[8]	G9P8		2015-07-09	Rectal Aspirate	15619	3	F	21/01/2015	2015-07-08	#VALUE!	Yes	Yes	ND	Neg	0	ND	ND	Neg	0	Neg	0	Neg	0	Neg	0
2018-06-15		12.25	27.08	27.7	28.19	28.44	27.64	28	Sese	Secretor	03-01011	2015-08-07	Pos	Pos	G9	Pos	P[8]	G9P8		2015-08-05	Rectal Aspirate	15792	3	M	04/04/2015	2015-08-04	#VALUE!	Yes	Yes	ND	Neg	0	ND	ND	Neg	0	Neg	0	Neg	0	Neg	0
2018-11-20			29.72	0	29.24	0	nd	nd	SeSe	Secretor	03-01016	2015-08-21	Pos	Pos	G9	Pos	P[8]	G9P8		2015-08-12	Rectal Aspirate	15812	3	M	18/04/2014	2015-08-11	#VALUE!	Yes	Yes	ND	Neg	0	ND	ND	Neg	0	Neg	0	Neg	0	Neg	0
2018-11-20			31.44	0	31.9	0	nd	nd	SeSe	Secretor	03-01017	2015-08-21	Pos	Pos	G9	Pos	P[8]	G9P8		2015-08-18	Rectal Aspirate	15825	3	F	21/02/2015	2015-08-17	#VALUE!	Yes	Yes	ND	Neg	0	ND	ND	Neg	0	Neg	0	Neg	0	Neg	0
2018-11-20			0	36.67	0	36.74	nd	nd	sese	Nonsecretor	03-01018	2015-08-21	Pos	Pos	G9	Pos	P[8]	G9P8		2015-08-18	Rectal Aspirate	15826	3	F	02/06/2014	2015-08-18	#VALUE!	Yes	Yes	ND	Neg	0	ND	ND	Neg	0	Neg	0	Neg	0	Neg	0
2018-11-23	2018-12-14		0	29.99	0	28.71	0	29.88	sese	Nonsecretor	03-01019	2015-08-21	Pos	Pos	G12	Pos	P[8]	G12P8		2015-08-21	Nappy lining	15856	3	M	16/07/2014	2015-08-20	#VALUE!	Yes	Yes	ND	Neg	0	ND	ND	Neg	0	Neg	0	Neg	0	Neg	0
2018-11-23			27.78	29.46	28.25	29.53	nd	nd	Sese	Secretor	03-01020	2015-09-04	Pos	Pos	G9	Pos	P[8]	G9P8		2015-08-24	Rectal Aspirate	15860	3	F	17/11/2014	2015-08-21	#VALUE!	Yes	Yes	ND	Neg	0	ND	ND	Neg	0	Neg	0	Neg	0	Neg	0
2018-11-23			27.44	0	26.26	0	nd	nd	SeSe	Secretor	03-01021	2015-09-04	Neg	Pos	G9	Pos	P[8]	G9P8		2015-08-27	Nappy lining	15891	3	F	16/02/2014	2015-08-25	#VALUE!	Yes	Yes	ND	Neg	0	ND	ND	Neg	0	Neg	0	Neg	0	Neg	0
2018-11-23	2018-11-28		36.44	38.4	34.3	36.3	36.22	38.22	Sese	Secretor	03-01022	2015-09-04	Pos	Pos	G9	Pos	P[8]	G9P8		2015-09-02	Rectal Aspirate	15900	3	F	07/09/2014	2015-09-01	#VALUE!	Yes	Yes	ND	Neg	0	ND	ND	Neg	0	Neg	0	Neg	0	Neg	0
2018-11-23			25.52	27.12	30.29	31.93	nd	nd	Sese	Secretor	03-01023	2015-09-04	Pos	Neg	G2	Pos	P[6]	G2P6		2015-09-02	Rectal Aspirate	15901	3	F	19/03/2015	2015-09-01	#VALUE!	Yes	Yes	ND	Neg	0	ND	ND	Neg	0	Neg	0	Neg	0	Neg	0
2018-11-23			26.87	28.38	27.48	28.96	nd	nd	Sese	Secretor	03-01024	2015-09-04	Pos	Neg	G12	Pos	P[8]	G12P8		2015-09-02	Rectal Aspirate	15902	3	M	02/02/2015	2015-09-01	#VALUE!	Yes	Yes	ND	Neg	0	ND	ND	Neg	0	Neg	0	Neg	0	Neg	0
2018-11-23			24.91	0	35.05	0	nd	nd	SeSe	Secretor	03-01026	2015-09-18	Pos	Pos	G9	Pos	P[8]	G9P8	G9P[8]	2015-09-07	Rectal Aspirate	15915	3	M	20/02/2015	2015-09-04	#VALUE!	Yes	Yes	ND	Neg	0	ND	ND	Neg	0	Neg	0	Neg	0	Neg	0
2018-11-23			29.48	31.05	28.96	30.52	nd	nd	Sese	Secretor	03-01027	2015-09-18	Pos	Pos	G9	Pos	P[8]	G9P8		2015-09-09	Rectal Aspirate	15919	3	F	15/02/2015	2015-09-07	#VALUE!	Yes	Yes	ND	Neg	0	ND	ND	Neg	0	Pos	37	Neg	0	Neg	0
2018-11-23			30.36	0	37.25	0	nd	nd	SeSe	Secretor	03-01028	2015-09-18	Pos	Pos	G9	Pos	P[8]	G9P8	G9P[8]	2015-09-09	Rectal Aspirate	15920	3	M	05/10/2014	2015-09-08	#VALUE!	Yes	Yes	ND	Neg	0	ND	ND	Neg	0	Neg	0	Neg	0	Neg	0
2018-11-23			30.38	32.15	32.44	34.48	nd	nd	Sese	Secretor	03-01045	2015-10-30	Pos	Pos	G12	Pos	P[8]	G12P8		2015-10-26	Nappy lining	16084	3	F	23/01/2015	2015-10-22	#VALUE!	Yes	Yes	ND	Neg	0	ND	ND	Neg	0	Neg	0	Neg	0	Neg	0
2018-11-23			28.89	30.3	27.52	29.16	nd	nd	Sese	Secretor	03-01047	2015-10-30	Pos	Pos	G12	Pos	P[8]	G12P8	SF	2015-10-29	Rectal Aspirate	16090	3	M	21/12/2013	2015-10-27	#VALUE!	Yes	Yes	ND	Neg	0	ND	ND	Neg	0	Neg	0	Neg	0	Neg	0
2018-11-23			28.4	30	31.75	33.35	nd	nd	Sese	Secretor	03-01048	2015-10-30	Pos	Pos	G12	Pos	P[8]	G12P8	G12P[8]	2015-10-29	Rectal Aspirate	16091	3	M	16/10/2014	2015-10-24	#VALUE!	Yes	Yes	ND	Pos	36	ND	ND	Neg	0	Neg	0	Neg	0	Neg	0
2018-11-23			30.91	0	30.56	0	nd	nd	SeSe	Secretor	03-01083	2016-08-19	Pos		G3		P[4],[8]	G3P8P4	Considered P8	2016-08-17	Nappy lining	17128	3	M	2015-03-07	2016-08-16	17	Yes	Yes														17128	G3P[4]/P[8]
2018-11-23			33.59	35.6	30.17	32.08	nd	nd	Sese	Secretor	03-01095	2016-09-07	Pos		G8		P[4]	G8P4		2016-09-05	Nappy lining	17202	3	F	2016-03-01	2016-09-02	6	Yes	Yes														17202	G8P?
2018-11-23			27.15	28.87	35.44	37.49	nd	nd	Sese	Secretor	03-01097	2016-09-07	Pos	Pos	G3	Pos	P[4]	G3P4		2016-09-05	Nappy lining	17204	3	M	2015-07-12	2016-09-02	13	Yes	Yes														17204	G3G4P[4]
2018-11-23	2018-11-30		24.53	32	37	36.5	33.7	33.5	Sese	Secretor	03-01139	2017-11-03	Pos	Pos	G8	Neg	P[4]	G8P4		2017-10-24	Stool	19043	3	F	2017-02-11	2017-10-23	8	No	Yes		Neg	0	not done	not done	Neg	0	Neg	0	Neg	0	pos	33.34
2018-11-20	Moved threshold for this one only		31.31	31.5	36.59	36.91	nd	nd	Sese	Secretor	03-1010	2015-08-07	Neg	Pos	G9	Pos	P[8]	G9P8		2015-07-31	Rectal Aspirate	15781	3	F	24/06/2014	2015-07-30	#VALUE!	Yes	Yes	ND	Neg	0	ND	ND	Neg	0	Neg	0	Neg	0	Neg	0
2018-10-16			31.57	0	30.53	0	32.01	0	SeSe	Secretor	03-11	11-08-2009	POS	POS	G1	POS	P[8]	G1P8		07-08-2009	Stool	4029	3	M	10-12-2008	05-08-2009	#VALUE!	No	INS-SP	Neg	neg	0	neg	0	neg	0	neg	0	neg	0	POS	28.2		4029
2018-10-16			34.41	35.99	31.99	33.5	32.02	33.32	Sese	Secretor	03-14	11-08-2009	POS	POS	G1	POS	P[8]	G1P8		07-08-2009	Stool	4030	3	M	01-11-2008	03-08-2009	#VALUE!	No	INS-SP	Neg	neg	0	neg	0	neg	0	neg	0	neg	0	neg	0		4030
2018-11-23			32.85	34.32	32.55	34.19	nd	nd	Sese	Secretor	03-24	27-07-2009	POS	POS	G1	POS	P[8]	G1P8		24-07-2009	Stool	3959	3	F	22-06-2008	22-07-2009	#VALUE!	No	INS-SP	Neg	neg	0	neg	0	neg	0	neg	0	neg	0	neg	0		3959
2018-10-16			29.49	31.23	28.99	30.56	29.33	30.9	Sese	Secretor	03-25	11-08-2009	POS	POS	G1	Neg	P[8]	G1P8		07-08-2009	Stool	4031	3	F	06-09-2008	04-08-2009	#VALUE!	No	Yes	Neg	neg	0	neg	0	neg	0	neg	0	neg	0	neg	0		4031
2018-10-16			27.85	0	27.68	0	27.17	0	SeSe	Secretor	03-29	11-08-2009	POS	POS	G1	Neg	P[8]	G1P8		07-08-2009	Nappy Lining	4032	3	M	23-05-2008	04-08-2009	#VALUE!	No	INS-NL	Neg	neg	0	neg	0	neg	0	neg	0	neg	0	neg	0		4032
2018-11-23			27.55	28.94	28.07	29.31	nd	nd	Sese	Secretor	03-30	27-07-2009	POS	Neg	G1	POS	P[8]	G1P8		24-07-2009	Stool	3960	3	M	02-11-2008	22-07-2009	#VALUE!	No	Yes	Neg	neg	0	neg	0	neg	0	neg	0	neg	0	neg	0		3960
2018-10-16			0	34.19	0	30.77	0	31.24	sese	Nonsecretor	03-32	11-08-2009	Neg	Neg	G1	Neg	P[8]	G1P8		07-08-2009	Stool	4033	3	F	08-09-2008	04-08-2009	#VALUE!	No	Yes	Neg	POS	33.07	neg	0	neg	0	neg	0	neg	0	neg	0		4033
2018-10-16			0	32.2	0	31.79	0	31.36	sese	Nonsecretor	03-34	11-08-2009	POS	POS	G1	POS	P[8]	G1P8		07-08-2009	Nappy Lining	4034	3	F	07-12-2008	03-08-2009	#VALUE!	No	INS-NL	Neg	neg	0	neg	0	neg	0	neg	0	neg	0	neg	0		4034
2018-10-16			29.28	0	29.42	0	29.86	0	SeSe	Secretor	03-37	23-07-2009	POS	POS	G1	POS	P[8]	G1P8		22-07-2009	Stool	3935	3	M	04-12-2008	20-07-2009	#VALUE!	No	Yes	Neg	POS	22.15	neg	0	neg	0	neg	0	neg	0	neg	0		3935
2018-11-23			29.21	30.59	32.82	34.25	nd	nd	Sese	Secretor	03-38	11-08-2009	Neg	Neg	G1	Neg	P[8]	G1P8		07-08-2009	Stool	4035	3	F	07-08-2008	05-08-2009	#VALUE!	No	INS-SP	Neg	POS	33.36	neg	0	neg	0	POS	16.22	neg	0	neg	0		4035
2018-10-16			0	28.95	0	28.36	0	29.08	sese	Nonsecretor	03-43	05-11-2009	Neg	Neg	G9	Neg	P[8]	G9P8		04-11-2009	Stool	4495	3	M	11-01-2008	02-11-2009	#VALUE!	Yes	Yes	Neg	neg	0	POS	34.71	neg	0	neg	0	neg	0	neg	0		4495
2018-09-27			30.36	31.79	29.79	30.97	29.5	31.01	Sese	Secretor	03-46	18-08-2009	Neg	Neg	Neg	Neg	Neg	Neg		14-08-2009	Stool	4082	3	F	25-11-2001	11-08-2009	#VALUE!	No	Yes	Neg	neg	0	neg	0	neg	0	neg	0	neg	0	neg	0		4082
2018-09-11			26.63	27.72	26.33	27.5	25.79	26.92	Sese	Secretor	03-5	08-07-2009	Neg	Neg	Neg	Neg	Neg	Neg		06-07-2009	Stool	3827	3	F	17-04-2008	03-07-2009	#VALUE!	No	Yes	Neg	neg	0	neg	0	neg	0	neg	0	neg	0	neg	0		3827
2018-10-25			34.52	37.29	30.05	32.55	30.57	33.11	Sese	Secretor	03-50	02-09-2009	Neg	Neg	G1	Neg	P[8]	G1P8		01-09-2009	Nappy Lining	4170	3	M	18-01-2008	31-08-2009	#VALUE!	Yes	INS-NL	Neg	neg	0	neg	0	neg	0	neg	0	neg	0	neg	0		4170
2018-10-16	2018-12-03		36.39	36.45	35.45	35.52	35.39	37.29	Sese	Secretor	03-53	02-09-2009	POS	POS	G1	POS	P[8]	G1P8		01-09-2009	Stool	4169	3	M	17-03-2009	31-08-2009	#VALUE!	Yes	INS-SP	Neg	neg	0	neg	0	neg	0	neg	0	neg	0	neg	0		4169
2018-10-25			33	36.27	31.59	34.21	30.48	33.39	Sese	Secretor	03-535	02-09-2010	Pos	Pos	G9	Neg	P[8]	G9P8		2010-09-02	Stool	6255	3	F	29-03-2010	30-08-2010	#VALUE!	Yes	Yes	0.091	neg	0	neg	0	neg	0	neg	0	neg	0	neg	0		6255
2018-09-04			38.68	25.15	0	24.96	39.2	25.07	sese	Nonsecretor	03-537	17-09-2010	Neg	ND	ND	ND	ND	Neg		2010-09-06	Stool	6282	3	M	04-02-2010	03-09-2010	#VALUE!	Yes	Yes	0.074	neg	0	neg	0	neg	0	neg	0	neg	0	neg	0		6282
2018-12-14			24.19	26.09	24.23	26.26	24.7	26.76	Sese	Secretor	03-538	17-09-2010	Pos	Pos	G8	Neg	P[8]	G8P8		2010-09-09	Stool	6289	3	M	03-09-2009	06-09-2010	#VALUE!	Yes	Yes	0.072	neg	0	neg	0	POS	33.79	POS	30.52	neg	0	neg	0	6289	Kaltis
2018-12-14			0	34.14	0	32.23	0	31.05	sese	Nonsecretor	03-539	17-09-2010	Pos	Pos	G9	Pos	P[8]	G9P8		2010-09-09	Stool	6288	3	F	27-02-2010	07-09-2010	#VALUE!	Yes	Yes	0.079	neg	0	neg	0	neg	0	POS	34.99	POS	37.15	neg	0	6288	Kaltis
2018-10-16			0	31.84	0	31.14	0	32.38	sese	Nonsecretor	03-54	18-08-2009	POS	POS	G2	POS	P[6]	G2P6		14-08-2009	Stool	4084	3	M	19-08-2008	11-08-2009	#VALUE!	No	INS-SP	Neg	neg	0	neg	0	neg	0	neg	0	neg	0	neg	0		4084
2018-09-04			37.05	25.37	38.16	25.54	0	25.61	sese	Nonsecretor	03-543	15-10-2010	Neg	ND	ND	ND	ND	Neg		2010-10-05	Nappy Lining	6385	3	M	30-08-2010	06-10-2010	#VALUE!	Yes	INS-NL	0.081	neg	0	neg	0	neg	0	neg	0	neg	0	neg	0		6385
2018-09-04			24.95	26.43	25	26.35	24.67	26.09	Sese	Secretor	03-544	15-10-2010	Neg	ND	ND	ND	ND	Neg		2010-10-05	Stool	6386	3	F	26-07-2010	07-10-2010	#VALUE!	Yes	Yes	0.1	neg	0	neg	0	neg	0	neg	0	neg	0	neg	0		6386
2018-09-04			24.03	0	23.57	0	25.11	0	SeSe	Secretor	03-546	29-10-2010	Neg	ND	ND	ND	ND	Neg		2010-10-18	Stool	6436	3	M	27-11-2009	15-10-2010	#VALUE!	Yes	Yes	0.079	neg	0	neg	0	neg	0	neg	0	neg	0	neg	0		6436
2018-09-04			25.15	26.67	25.91	27.34	24.86	26.29	Sese	Secretor	03-550	29-10-2010	Neg	ND	ND	ND	ND	Neg		2010-10-23	Rectal aspirate	6445	3	M	19-07-2010	22-10-2010	#VALUE!	Yes	Yes	0.088	neg	0	neg	0	neg	0	neg	0	neg	0	neg	0		6445
2018-09-04			36.03	22.88	35.5	22.81	35.91	22.94	sese	Nonsecretor	03-551	15-11-2010	Neg	ND	ND	ND	ND	Neg		2010-11-04	Rectal aspirate	6473	3	F	22-09-2010	02-11-2010	#VALUE!	Yes	Yes	0.068	neg	0	neg	0	neg	0	neg	0	neg	0	neg	0		6473
2018-10-16			34.11	35.14	34.03	35.47	0	0	Sese	Secretor	03-56	18-08-2009	POS	POS	G1	POS	P[8]	G1P8		14-08-2009	Stool	4085	3	M	11-12-2008	12-08-2009	#VALUE!	No	INS-SP	Neg	POS	26.72	neg	0	neg	0	neg	0	neg	0	neg	0		4085
2018-11-23			29.68	31.06	30.16	31.92	nd	nd	Sese	Secretor	03-59	18-08-2009	Neg	Neg	G2	Neg	P[4]	G2P4		17-08-2009	Stool	4087	3	M	22-01-2009	14-08-2009	#VALUE!	Yes	Yes	Neg	neg	0	neg	0	neg	0	POS	34.82	neg	0	neg	0		4087
2018-09-04			35.27	25.36	39.06	25.33	0	29.9	sese	Nonsecretor	03-593	2011-03-04	Neg	ND	ND	ND	ND	Neg		2011-02-22	Rectal aspirate	6940	3	M	2010-01-14	2011-02-18	13	Yes	Yes	0.054	neg	0	neg	0	neg	0	neg	0	neg	0	neg	0		6940
2018-10-16			30.18	31.92	28.05	29.51	28.62	29.96	Sese	Secretor	03-60	14-09-2009	Equivocal	POS	G2	POS	P[6]	G2P6		11-09-2009	Stool	4204	3	M	14-08-2009	09-09-2009	#VALUE!	Yes	INS-SP	Neg	neg	0	neg	0	neg	0	neg	0	neg	0	neg	0		4204
2018-10-16	2018-12-03		33.04	33.4	36.84	37.35	36.52	38.85	Sese	Secretor	03-61	08-09-2009	Neg	Neg	G1	Neg	P[8]	G1P8		08-09-2009	Stool	4181	3	M	23-04-2005	03-09-2009	#VALUE!	Yes	INS-SP	Neg	neg	0	neg	0	neg	0	neg	0	neg	0	neg	0		4181
2018-10-16	2018-12-03		0	37.9	0	39.25	nd	nd	sese	Nonsecretor	03-62	09-11-2009	Neg	Neg	G1	Neg	P[6]	G1P6		09-11-2009	Stool	4510	3	M	29-07-2009	05-11-2009	#VALUE!	NO	Yes	Neg	neg	0	neg	0	neg	0	neg	0	neg	0	neg	0		4510
2018-09-04			39.46	25.12	0	25.42	37.48	25.06	sese	Nonsecretor	03-65	08-10-2009	Neg	Neg	Neg	Neg	Neg	Neg		06-10-2009	Stool	4365	3	M	04-11-2008	02-10-2009	#VALUE!	Yes	INS-SP	Neg	neg	0	neg	0	neg	0	neg	0	neg	0	neg	0		4365
2018-10-16	2018-12-14		0	27.81	0	27.24	0	27.88	sese	Nonsecretor	03-67	28-09-2009	Neg	Neg	G1/G12	Neg	P[4]	G1G12P4		25-09-2009	Nappy Lining	4263	3	M	29-12-2008	21-09-2009	#VALUE!	Yes	INS-NL	Neg	neg	0	neg	0	neg	0	neg	0	neg	0	neg	0		4263
2018-11-23			0	30.46	0	32.98	nd	nd	sese	Nonsecretor	03-68	21-09-2009	Neg	Neg	G1	Neg	P[6]	G1P6		17-09-2009	Stool	4224	3	M	01-02-2009	14-09-2009	#VALUE!	Yes	INS-SP	Neg	neg	0	neg	0	neg	0	POS	16.02	POS	32.22	POS	32.13		4224
2018-10-16			0	37.22	0	31.9	0	31.3	sese	Nonsecretor	03-69	28-09-2009	Neg	Neg	G1/G12	Neg	P[4]	G1G12P4		28-09-2009	Stool	4267	3	M	27-06-2009	25-09-2009	#VALUE!	Yes	INS-SP	Neg	neg	0	neg	0	neg	0	neg	0	neg	0	neg	0		4267
2018-10-16			0	28.68	0	37.32	0	30.15	sese	Nonsecretor	03-70	21-09-2009	Neg	Neg	G12	Neg	P[6]	G12P6		17-09-2009	Stool	4225	3	F	08-09-2009	14-09-2009	#VALUE!	Yes	INS-SP	Neg	neg	0	neg	0	neg	0	neg	0	neg	0	neg	0		4225
2018-10-16	2018-12-14		0	25.93	0	26.08	0	26.47	sese	Nonsecretor	03-72	01-10-2009	Equivocal	Neg	G1	Neg	P[4]	G1G12P4		01-10-2009	Stool	4284	3	F	11-09-2008	29-09-2009	#VALUE!	Yes	INS-SP	Neg	neg	0	neg	0	neg	0	neg	0	neg	0	neg	0		4284
2018-10-16			31.13	32.9	30.43	32.3	32.4	34.69	Sese	Secretor	03-73	08-10-2009	Equivocal	Neg	G1	Neg	P[4]	G1P4		06-10-2009	Stool	4366	3	F	13-09-2009	30-09-2009	#VALUE!	Yes	INS-SP	Neg	neg	0	neg	0	neg	0	neg	0	neg	0	neg	0		4366
2018-10-16	2018-12-14		27.14	0	28.03	0	27.1	0	SeSe	Secretor	03-74	21-09-2009	Neg	Neg	G12	Neg	P[6]	G12P6		17-09-2009	Nappy Lining	4226	3	F	11-01-2009	16-09-2009	#VALUE!	Yes	INS-NL	Neg	neg	0	neg	0	neg	0	neg	0	POS	19.39	neg	0		4226
2018-10-16	2018-12-14		0	27.08	0	28.16	0	28.1	sese	Nonsecretor	03-75	15-10-2009	Neg	Neg	G1/G2	Neg	P[6]	G1G2P6		13-10-2009	Stool	4406	3	F	14-03-2008	12-10-2009	#VALUE!	Yes	INS-SP	Neg	neg	0	neg	0	neg	0	neg	0	neg	0	neg	0		4406
2018-10-25			29.2	31.88	29.09	31.7	30.74	33.45	Sese	Secretor	03-78	30-10-2009	Neg	Neg	G12	Neg	P[8]	G12P8		29-10-2009	Stool	4469	3	M	09-09-2008	26-10-2009	#VALUE!	Yes	INS-SP	Neg	neg	0	neg	0	neg	0	neg	0	neg	0	neg	0		4469
2018-09-11			0	26.23	0	27.09	0	25.99	sese	Nonsecretor	03-79	05-11-2009	Neg	Neg	Neg	Neg	Neg	Neg		04-11-2009	Stool	4496	3	M	01-06-2009	02-11-2009	#VALUE!	Yes	INS-SP	Neg	neg	0	neg	0	neg	0	neg	0	neg	0	neg	0		4496
2018-09-27			0	26.27	0	26.2	0	26.31	sese	Nonsecretor	03-82	18-11-2009	Neg	Neg	Neg	Neg	Neg	Neg		17-11-2009	Nappy Lining	4551	3	M	07-09-2009	13-11-2009	#VALUE!	Yes	INS-NL	Neg	neg	0	neg	0	neg	0	neg	0	neg	0	neg	0		4551
2018-10-25			32.34	35.45	26.56	29.67	28.13	30.89	Sese	Secretor	03-820	2013-01-18	Pos	Neg	G9	Neg	P[8]	G9P8		2013-01-11	Rectal aspirate	10065	3	M	2012-01-18	2013-01-09	11	Yes	Yes	0.139	NEG	0	NEG	0	NEG	0	NEG	0	NEG	0	NEG	0		10065
2018-06-15		5.67	27.77	0	27.53	0	28.4	0	SeSe	Secretor	03-822	2013-01-18	Neg					Neg		2013-01-16	Rectal aspirate	10074	3	F	2011-06-30	2013-01-10	18	Yes	Yes	0.042	NEG	0	NEG	0	NEG	0	NEG	0	NEG	0	NEG	0		10074
2018-07-24			0	27.6	0	27.81	0	28.33	sese	Nonsecretor	03-824	2013-01-18	Neg					Neg		2013-01-16	Rectal aspirate	10076	3	F	2012-07-05	2013-01-10	6	Yes	No	0.049	NEG	0	NEG	0	NEG	0	NEG	0	NEG	0	NEG	0		10076
2018-07-24			0	34.41	0	32.3	0	32.06	sese	Nonsecretor	03-826	2013-01-18	Neg					Neg		2013-01-16	Stool	10078	3	F	2013-01-07	2013-01-11	0	Yes	No	0.039	NEG	0	NEG	0	NEG	0	NEG	0	NEG	0	NEG	0		10078
2018-09-11			0	29.48	0	31.64	0	31.97	sese	Nonsecretor	03-830	2013-02-01	Neg					Neg		2013-01-28	Nappy lining	10144	3	M	2012-12-03	2013-01-24	1	Yes	No	0.055	NEG	0	NEG	0	NEG	0	NEG	0	NEG	0	NEG	0	10144	-40C (VG041)
2018-07-24			25.67	26.2	25.55	25.98	37.57	38.33	Sese	Secretor	03-831	2013-02-01	Neg					Neg		2013-01-22	Nappy lining	10133	3	M	2012-06-19	2013-01-21	7	Yes	No	0.051	NEG	0	NEG	0	NEG	0	NEG	0	NEG	0	NEG	0		10133
2018-07-26			0	30.64	0	32.54	0	30.19	sese	Nonsecretor	03-832	2013-02-01	Neg					Neg		2013-01-22	Nappy lining	10134	3	M	2012-11-08	2013-01-21	2	Yes	No	0.105	NEG	0	NEG	0	NEG	0	NEG	0	NEG	0	NEG	0		10134
2018-07-24			27.66	28	28.04	28.17	27.57	28.07	Sese	Secretor	03-834	2013-02-01	Neg					Neg		2013-01-28	Rectal aspirate	10146	3	F	2012-12-27	2013-01-24	0	Yes	No	0.072	NEG	0	NEG	0	NEG	0	NEG	0	NEG	0	NEG	0		10146
2018-07-24			30.56	30.75	29.78	30.18	29.59	30.16	Sese	Secretor	03-835	2013-02-01	Neg					Neg		2013-01-28	Nappy lining	10147	3	M	2012-10-21	2013-01-24	3	Yes	No	0.059	NEG	0	NEG	0	NEG	0	NEG	0	NEG	0	NEG	0		10147
2018-07-26			0	29.03	0	28.48	0	29.79	sese	Nonsecretor	03-839	2013-02-01	Neg					Neg		2013-01-30	Stool	10170	3	F	2010-11-23	2013-01-29	26	Yes	No	0.05	NEG	0	NEG	0	NEG	0	NEG	0	NEG	0	NEG	0		10170
2018-10-25			0	28.93	0	32.02	0	32.95	sese	Nonsecretor	03-84	12-11-2009	Equivocal	Neg	G1	Neg	P[6]	G1P6		11-11-2009	Stool	4512	3	F	11-01-2009	09-11-2009	#VALUE!	Yes	Yes	Neg	neg	0	neg	0	neg	0	neg	0	neg	0	neg	0		4512
2018-09-11			26.7	28.18	27.07	28.36	27.19	28.51	Sese	Secretor	03-842	Insufficient	Insufficient	Neg	Neg	Neg	Neg	Neg		2013-02-05	Nappy lining	10200	3	F	2012-05-08	2013-02-04	8	Yes	Insufficient	Insufficient	NEG	0	NEG	0	NEG	0	NEG	0	NEG	0	NEG	0	10200	Insufficient
2018-09-27			25.98	0	26.72	0	26.03	0	SeSe	Secretor	03-845	2013-02-15	Neg					Neg		2013-02-08	Rectal aspirate	10265	3	M	2012-09-21	2013-02-07	4	Yes	No	0.063	NEG	0	NEG	0	NEG	0	NEG	0	NEG	0	NEG	0	10265	-40C (VG041)
2018-09-11			0	39.55	0	26.64	0	27.41	sese	Nonsecretor	03-853	2013-02-28	Neg					Neg		2013-02-18	Rectal aspirate	10305	3	F	2012-12-01	2013-02-15	2	Yes	Yes	0.065	NEG	0	NEG	0	NEG	0	NEG	0	NEG	0	NEG	0	10305	-40C (VG041)
2018-09-11			34.24	0	35.66	0	36.48	0	SeSe	Secretor	03-855	2013-02-28	Neg					Neg		2013-02-20	Stool	10307	3	F	2011-08-27	2013-02-19	17	Yes	Yes	0.1	NEG	0	NEG	0	NEG	0	NEG	0	NEG	0	NEG	0	10307	-40C (VG041)
2018-09-11			0	29.78	0	29.26	0	30.72	sese	Nonsecretor	03-856	2013-02-28	Neg					Neg		2013-02-21	Rectal aspirate	10355	3	F	2011-02-11	2013-02-19	24	Yes	Yes	0.048	NEG	0	NEG	0	NEG	0	NEG	0	NEG	0	NEG	0	10355	-40C (VG041)
2018-09-11			32.34	0	24.61	0	25.14	0	SeSe	Secretor	03-861	2013-03-15	Neg					Neg		2013-03-04	Rectal aspirate	10381	3	F	2012-12-08	2013-03-01	2	No	Yes	0.051	NEG	0	NEG	0	NEG	0	NEG	0	NEG	0	NEG	0	10381	-40C (VG041)
2018-09-11			28.33	29.59	26.91	28.15	26.89	28.1	Sese	Secretor	03-863	2013-03-28	Neg					Neg		2013-03-18	Rectal aspirate	10459	3	M	04/01/2011	2013-03-14	#VALUE!	Yes	No	0.041	NEG	0	NEG	0	NEG	0	NEG	0	NEG	0	NEG	0	10459	-40C (VG041)
2018-10-26	2018-11-30		30.5	30.33	24.38	30.65	24.35	33.7	Sese	Secretor	05-00622	2015-09-18	Pos	Pos	G1	Pos	P[8]	G1P8	G1P[8]	2015-09-09	Stool	15916	5	M	19/06/2014	2015-09-02	#VALUE!	No	Yes	ND	Neg	0	ND	ND	Neg	0	Neg	0	Neg	0	Neg	0
2018-08-01			27.15	28.35	27.22	28.5	32.32	33.6	Sese	Secretor	05-00351	2013-05-10	Neg					Neg		2013-05-02	Stool	10839	5	F	2012-07-10	2013-04-24	9	Yes	No	0.087	NEG	0	NEG	0	NEG	0	NEG	0	NEG	0	NEG	0	10839	-40C (VG041)
2018-07-26			0	33.37	0	27.42	0	31.99	sese	Nonsecretor	05-00357	2013-04-26	Neg					Neg		2013-04-17	Stool	10767	5	M	2013-01-17	2013-04-16	2	Yes	No	0.052	NEG	0	NEG	0	NEG	0	NEG	0	NEG	0	NEG	0	10767	-40C (VG041)
2018-10-17	2018-10-19		33.3	0	34.13	0	33.13	0	SeSe	Secretor	05-00358	2013-05-10	Pos	Neg	G2	Pos	P[4]	G2P4		2013-05-02	Stool	10841	5	M	2012-08-19	2013-04-24	8	Yes	No	0.054	NEG	0	NEG	0	NEG	0	NEG	0	NEG	0	NEG	0	10841	-40C (VG041)
2018-10-17	2018-10-19		37.7	37.65	32.35	32.25	34.43	34.42	Sese	Secretor	05-00360	2013-05-24	Pos	Pos	G2	Pos	P[4]	G2P4	G2P[4]	2013-05-10	Stool	10930	5	F	2012-11-13	2013-05-08	5	Yes	No	0.042	NEG	0	NEG	0	NEG	0	NEG	0	NEG	0	NEG	0	10930	-40C (VG041)
2018-10-17	2018-10-19		33.07	0	28.87	0	29.28	0	SeSe	Secretor	05-00361	2013-06-10	Pos	Pos	G2	Pos	P[4]	G2P4		2013-06-04	Stool	11125	5	F	2012-06-12	2013-05-19	11	Yes	No	0.047	NEG	0	NEG	0	NEG	0	NEG	0	NEG	0	NEG	0	11125	-40C (VG041)
2018-10-17	2018-10-19		30.58	30.55	30.2	30.09	31.31	31.24	Sese	Secretor	05-00362	2013-05-24	Pos	Pos	G2	Pos	P[4]	G2P4	SF	2013-05-17	Stool	10960	5	M	2012-09-03	2013-05-14	8	Yes	No	0.251	NEG	0	NEG	0	NEG	0	NEG	0	POS	30	NEG	0	10960	-40C (VG041)
2018-10-17	2018-10-19		0	29.92	0	30.29	0	35.08	sese	Nonsecretor	05-00366	2013-05-24	Pos	Pos	G2	Pos	P[4]	G2P4		2013-05-24	Stool	11002	5	M	2013-01-11	2013-05-22	4	No	No	0.045	NEG	0	NEG	0	NEG	0	NEG	0	POS	6	NEG	0	11002	-40C (VG041)
2018-10-17	2018-10-19		37	37.06	32.65	32.88	29.44	29.39	Sese	Secretor	05-00367	Insufficient	Insufficient	Pos	G2	Pos	P[4]	G2P4		2013-06-04	Stool	11126	5	F	2012-03-07	2013-05-17	14	Yes	No	Insufficient	NEG	0	NEG	0	NEG	0	NEG	0	NEG	0	NEG	0	11126	Insufficient
2018-07-26			29.36	0	30.18	0	31.95	0	SeSe	Secretor	05-00368	2013-06-10	Neg					Neg		2013-06-04	Stool	11127	5	M	2008-09-01	2013-05-16	56	Yes	No	0.07	NEG	0	NEG	0	NEG	0	NEG	0	NEG	0	NEG	0		11127
2018-10-17	2018-10-19		31.4	31.26	30.05	29.94	32.44	32.38	Sese	Secretor	05-00369	2013-06-10	Pos	Pos	G2	Pos	P[4]	G2P4		2013-06-04	Stool	11128	5	M	2012-02-13	2013-05-19	15	Yes	no	0.08	NEG	0	NEG	0	NEG	0	NEG	0	NEG	0	NEG	0		11128
2018-10-17	2018-10-19		35.98	35.78	33.85	34.02	36.08	36.14	Sese	Secretor	05-00370	2013-05-24	Pos	Pos	G2	Pos	P[4]	G2P4		2013-05-24	Stool	11003	5	M	2012-07-28	2013-05-22	9	Yes	No	0.053	NEG	0	NEG	0	NEG	0	NEG	0	POS	34	NEG	0		11003
2018-10-17	2018-10-19		32.82	32.61	28.44	28.66	29.67	29.51	Sese	Secretor	05-00371	2013-05-24	Pos	Pos	G8	Pos	P[4]	G8P4		2013-05-24	Stool	11004	5	M	2013-02-13	2013-05-22	3	No	No	0.047	NEG	0	NEG	0	NEG	0	NEG	0	NEG	0	NEG	0		11004
2018-10-17	2018-10-19		27.4	0	25.72	0	26.43	0	SeSe	Secretor	05-00375	2013-06-10	Pos	Neg	G2	Neg	P[4]	G2P4		2013-06-04	Stool	11130	5	M	2011-09-03	2013-05-28	20	Yes	No	0.043	NEG	0	NEG	0	NEG	0	NEG	0	NEG	0	NEG	0		11130
2018-10-17	2018-10-19		30.54	31.09	29.68	30.13	nd	nd	Sese	Secretor	05-00380	2013-06-21	Pos	Pos	G2	Pos	P[4]	G2P4		2013-06-11	Rectal aspirate	11254	5	F	30/09/2012	2013-05-29	#VALUE!	Yes	No	0.056	NEG	0	NEG	0	NEG	0	NEG	0	NEG	0	NEG	0		11254
2018-10-17	2018-10-19		28.48	28.63	28.09	27.92	28.98	28.85	Sese	Secretor	05-00381	2013-06-10	Pos	Pos	G2	Pos	P[4]	G2P4		2013-06-04	Stool	11132	5	F	2013-01-08	2013-05-23	4	Yes	No	0.125	NEG	0	NEG	0	NEG	0	NEG	0	NEG	0	NEG	0	11132	-40C (VG041)
2018-08-03			0	31.11	0	31.25	0	30.88	sese	Nonsecretor	05-00382	2013-06-21	Neg					Neg		2013-06-11	Stool	11255	5	F	2012-11-14	2013-05-29	6	Yes	No	0.044	NEG	0	NEG	0	NEG	0	NEG	0	NEG	0	NEG	0	11255	-40C (VG041)
2018-06-15		2.58	33.11	33.63	35.22	35.82	32.2	33.08	Sese	Secretor	05-00384	2013-06-21	Pos	Pos	G2	Pos	P[4]	G2P4		2013-06-11	Stool	11256	5	M	2013-01-24	2013-05-31	4	Yes	No	0.448	NEG	0	NEG	0	NEG	0	NEG	0	NEG	0	NEG	0		11256
2018-09-19			0	31.18	0	32.12	0	34.1	sese	Nonsecretor	05-00385	2013-06-21	Neg					Neg		2013-06-11	Stool	11257	5	M	2012-04-13	2013-06-03	13	Yes	No	0.056	NEG	0	NEG	0	NEG	0	NEG	0	NEG	0	NEG	0	11257	-40C (VG041)
2018-10-17	2018-10-19		29.02	0	28.58	0	nd	nd	SeSe	Secretor	05-00386	2013-06-21	Pos	Neg	G2	Pos	P[4]	G2P4		2013-06-14	Stool	11413	5	M	2012-12-29	2013-06-05	5	Yes	No	0.417	NEG	0	NEG	0	NEG	0	NEG	0	NEG	0	NEG	0	11413	-40C (VG041)
2018-12-14			24.43	26.25	26.78	28.75	25.13	27.01	Sese	Secretor	05-00387	2013-06-21	Pos	Neg	G2	Pos	P[4]	G2P4		2013-06-14	Stool	11414	5	M	2012-06-11	2013-06-04	11	Yes	No	0.209	NEG	0	NEG	0	NEG	0	POS	32	NEG	0	NEG	0	11414	-40C (VG041)
2018-08-01			26.7	27.81	30.6	31.98	28.53	29.9	Sese	Secretor	05-00389	2013-06-21	Neg					Neg		2013-06-14	Stool	11415	5	F	2012-09-24	2013-06-12	8	Yes	No	0.092	NEG	0	NEG	0	NEG	0	NEG	0	NEG	0	NEG	0	11415	-40C (VG041)
2018-10-17	2018-10-19		37.71	0	32.81	0	32.54	0	SeSe	Secretor	05-00390	2013-06-21	Pos	Neg	G2	Pos	P[4]	G2P4		2013-06-14	Stool	11416	5	F	2012-07-26	2013-06-13	10	Yes	No	0.053	NEG	0	POS	33.61	NEG	0	NEG	0	NEG	0	NEG	0	11416	-40C (VG041)
2018-10-17	2018-10-19		29.2	0	29.76	0	28.15	0	SeSe	Secretor	05-00392	2013-07-05	Pos	Pos	G2	Pos	P[4]	G2P4		2013-06-21	Stool	11540	5	M	2012-11-26	2013-06-20	6	Yes	No	0.098	NEG	0	NEG	0	NEG	0	NEG	0	NEG	0	NEG	0		11540
2018-09-19			0	29.39	0	29.25	0	29.11	sese	Nonsecretor	05-00396	2013-07-05	Neg					Neg		2013-06-28	Stool	11571	5	M	2013-04-13	2013-06-26	2	Yes	No	0.046	NEG	0	NEG	0	NEG	0	NEG	0	NEG	0	NEG	0	11571	-40C (VG041)
2018-10-17	2018-10-19		28.72	0	28.54	0	36.1	0	SeSe	Secretor	05-00397	2013-07-05	Pos	Pos	G2	Pos	P[4]	G2P4		2013-06-28	Stool	11572	5	M	2012-11-25	2013-06-26	7	Yes	No	0.051	NEG	0	POS	35.62	NEG	0	NEG	0	NEG	0	NEG	0	11572	-40C (VG041)
2018-10-17	2018-10-19		29.44	29.9	28.37	28.92	nd	nd	Sese	Secretor	05-00399	2013-07-19	Pos	Pos	G2	Pos	P[4]	G2P4	G2P[4]?	2013-07-12	Stool	11660	5	F	2012-07-19	2013-07-04	11	Yes	No	0.043	NEG	0	NEG	0	NEG	0	NEG	0	NEG	0	NEG	0	11660	-40C (VG041)
2018-09-19			0	30.14	0	0	0	33.53	sese	Nonsecretor	05-00401	2012-11-23	Neg					Neg		2012-11-21	Stool	9824	5	F	19-11-2012	2012-11-20	#VALUE!	Yes	No	0.069	neg	0	neg	0	neg	0	neg	0	neg	0	neg	0		9824
2018-09-19			27.22	28.13	27.78	28.63	26.76	27.55	Sese	Secretor	05-00408	2012-12-07	Neg					Neg		2012-12-07	Stool	10004	5	M	19/07/2010	2012-12-05	#VALUE!	Yes	Yes	0.059	neg	0	neg	0	neg	0	neg	0	neg	0	neg	0		10004
2018-09-19			27.26	0	27.25	0	29.69	0	SeSe	Secretor	05-00409	Insufficient	Insufficient	Neg	Neg	Neg	Neg	Neg		2012-12-07	Stool	10005	5	F	10/08/2011	2012-12-05	#VALUE!	Yes	No	Insufficient	neg	0	neg	0	neg	0	neg	0	neg	0	neg	0		10005
2018-08-01			0	34.46	0	0	0	29.28	sese	Nonsecretor	05-00415	2013-10-25	Neg					Neg		2013-10-22	Stool	12326	5	M	18/08/2013	2013-10-21	#VALUE!	Yes	No	0.052	NEG	0	NEG	0	NEG	0	NEG	0	NEG	0	NEG	0	12326	-40C (VG041)
2018-08-03			0	32.39	0	0	0	36.51	sese	Nonsecretor	05-00416	2013-10-25	Neg					Neg		2013-10-25	Stool	12331	5	F	23/12/2011	2013-10-24	#VALUE!	Yes	No	0.06	NEG	0	NEG	0	NEG	0	NEG	0	NEG	0	NEG	0	12331	-40C (VG041)
2018-09-19			0	28.2	0	26.52	0	29.06	sese	Nonsecretor	05-00418	2013-11-22	Neg					Neg		2013-11-08	Stool	12365	5	M	2012-12-27	2013-11-05	10	Yes	Yes	0.082	NEG	0	NEG	0	NEG	0	NEG	0	NEG	0	NEG	0	12365	-40C (VG041)
2018-09-19			27.76	28.59	27.3	28.2	27.16	27.83	Sese	Secretor	05-00423	2014-01-10	Neg	Neg	Neg	Neg	Neg	Neg		2014-01-10	Stool	12649	5	M	2013-10-29	2014-01-08	2	Yes	No	0.051	NEG	0	NEG	0	NEG	0	NEG	0	NEG	0	NEG	0
2018-07-26			0	28.65	0	28.15	0	32.44	sese	Nonsecretor	05-00432	2014-02-07	Neg					Neg		2014-01-24	Stool	12682	5	M	2013-11-13	2014-01-21	2	Yes	Yes	0.049	NEG	0	NEG	0	NEG	0	NEG	0	NEG	0	NEG	0
2018-08-01			30.91	0	32.36	0	35.03	0	SeSe	Secretor	05-00438	2014-02-07	Neg					Neg		2014-02-07	Stool	12732	5	F	2009-05-30	2014-01-30	56	Yes	No	Insufficient	NEG	0	NEG	0	NEG	0	NEG	0	NEG	0	NEG	0
2018-07-26			37.17	38.8	30.1	31.23	0	0	Sese	Secretor	05-00442	2014-02-21	Neg					Neg		2014-02-14	Stool	12847	5	F	2013-06-13	2014-02-04	7	Yes	Yes	0.049	NEG	0	NEG	0	NEG	0	NEG	0	NEG	0	NEG	0
2018-07-24			27.9	29.32	28.25	29.42	28.15	29.53	Sese	Secretor	05-00447	2014-02-21	Neg					Neg		2014-02-14	Stool	12850	5	F	2014-01-29	2014-02-12	0	Yes	Yes	0.056	NEG	0	NEG	0	NEG	0	NEG	0	NEG	0	NEG	0
2018-06-15		3.76	31.45	0	32.74	0	31.07	0	SeSe	Secretor	05-00454	2014-03-07	Neg					Neg		2014-03-07	Stool	13012	5	F	2013-01-31	2014-02-20	12	Yes	Yes	0.053	NEG	0	NEG	0	NEG	0	NEG	0	NEG	0	NEG	0
2018-07-24			0	32.02	0	31.4	0	34.95	sese	Nonsecretor	05-00462	2014-04-17	Insufficient	Neg	Neg	Neg	Neg	Neg		2014-04-11	Stool	13256	5	F	2014-02-19	2014-04-10	1	Yes	No	Insufficient	NEG	0	NEG	0	NEG	0	NEG	0	NEG	0	NEG	0
2018-07-24			25.05	0	27.99	0	28.96	0	SeSe	Secretor	05-00474	2014-05-16	Neg					Neg		2014-05-16	Stool	13443	5	M	2013-12-29	2014-05-14	4	Yes	Yes	0.049	NEG	0	NEG	0	NEG	0	NEG	0	NEG	0	NEG	0
2018-08-01			0	37.8	0	30.28	0	30.49	sese	Nonsecretor	05-00480	2014-07-11	Neg					Neg		2014-07-04	Stool	13742	5	F	2014-04-05	2014-06-25	2	Yes	Yes	0.06	NEG	0	NEG	0	NEG	0	NEG	0	NEG	0	NEG	0
2018-08-03			29.76	0	27.46	0	27.15	0	SeSe	Secretor	05-00484	2014-07-11	Neg					Neg		2014-07-04	Stool	13743	5	F	2013-10-22	2014-07-01	8	Yes	No	0.051	NEG	0	NEG	0	NEG	0	NEG	0	NEG	0	NEG	0
2018-09-19			28.32	28.92	33.02	33.73	29.34	30.46	Sese	Secretor	05-00486	2014-07-11	Neg					Neg		2014-07-08	Stool	13745	5	F	2013-11-30	2014-07-07	7	Yes	No	0.109	NEG	0	NEG	0	NEG	0	NEG	0	NEG	0	NEG	0
2018-10-17	2018-10-19		35.55	35.54	33.52	33.69	0	0	Sese	Secretor	05-00488	2014-07-25	Pos	Pos	G2	Pos	P[4]	G2P4		2014-07-11	Stool	13791	5	M	2013-12-05	2014-07-08	7	Yes	Yes	0.052	NEG	0	NEG	0	NEG	0	NEG	0	NEG	0	NEG	0
2018-10-17	24/10/2018 and 11/30/2018		33.53	0	34	0	34	0	SeSe	Secretor	05-00489	2014-07-25	Pos	Neg	G2	Neg	P[4]	G2P4		2014-07-18	Stool	13827	5	F	2013-12-05	Unk	#VALUE!	Yes	No	0.051	NEG	0	NEG	0	NEG	0	NEG	0	NEG	0	NEG	0
2018-10-26			0	35.76	0	31.05	0	29.72	sese	Nonsecretor	05-00491	2014-07-25	Neg	Pos	G2	Pos	P[4]	G2P4		2014-07-18	Stool	13829	5	M	2014-03-08	2014-07-15	4	Yes	Yes	0.059	NEG	0	NEG	0	NEG	0	NEG	0	NEG	0	NEG	0
2018-09-19			30.9	31.53	31.59	32.49	33.57	34.3	Sese	Secretor	05-00494	2014-07-25	Neg					Neg		2014-07-18	Stool	13831	5	F	2011-10-05	2014-07-16	33	Yes	Yes	0.041	NEG	0	NEG	0	NEG	0	NEG	0	NEG	0	NEG	0
2018-10-26			37.03	0	35.12	0	39.33	0	SeSe	Secretor	05-00496	2014-07-25	Pos	Pos	G2	Pos	P[6]	G2P6	G2P[6]	2014-07-18	Stool	13832	5	M	2012-09-26	2014-07-16	21	Yes	Yes	0.051	NEG	0	NEG	0	NEG	0	NEG	0	NEG	0	NEG	0
2018-10-26			27.82	0	29.19	0	28.91	0	SeSe	Secretor	05-00497	2014-07-25	Pos	Pos	G3	Pos	P[8]	G3P8	G3P[8]	2014-07-18	Stool	13833	5	M	2013-10-21	2014-07-17	8	Yes	No	0.055	NEG	0	NEG	0	NEG	0	NEG	0	NEG	0	NEG	0
2018-10-26			29.28	30.4	27.81	28.72	27.45	28.34	Sese	Secretor	05-00498	2014-07-25	Pos	Pos	G2	Pos	P[6]	G2P6		2014-07-18	Stool	13834	5	M	2013-07-19	2014-07-17	11	Yes	Yes	0.055	NEG	0	NEG	0	NEG	0	NEG	0	NEG	0	NEG	0
2018-10-26			27.25	28.13	26.82	27.73	29.59	30.19	Sese	Secretor	05-00499	Insufficient	Insufficient	Pos	G3	Pos	P[8]	G3P8		2014-07-18	Stool	13835	5	M	2014-01-03	2014-07-17	6	Yes	No	Insufficient	NEG	0	NEG	0	NEG	0	NEG	0	NEG	0	NEG	0
2018-10-26			0	31.49	0	28.82	0	31.24	sese	Nonsecretor	05-00501	2014-08-08	Pos	Neg	G2	Neg	P[6]	G2P6		2014-07-25	Stool	13873	5	F	2014-01-31	2014-07-18	5	Yes	No	0.05	NEG	0	NEG	0	NEG	0	NEG	0	NEG	0	NEG	0
2018-09-19			29.06	29.96	29.2	30.02	29.77	30.74	Sese	Secretor	05-00505	Insufficient	Insufficient	Neg	Neg	Neg	Neg	Neg		2014-07-25	Stool	13874	5	F	2014-04-03	2014-07-20	3	Yes	No	Insufficient	NEG	0	NEG	0	NEG	0	NEG	0	NEG	0	NEG	0
2018-10-26			29.42	0	29.94	0	28.76	0	SeSe	Secretor	05-00506	2014-08-08	Pos	Pos	G12	Pos	P[8]	G3P8	G12P[8]	2014-07-25	Stool	13876	5	F	2013-10-29	2014-07-22	8	Yes	Yes	0.071	NEG	0	NEG	0	NEG	0	NEG	0	NEG	0	NEG	0
2018-10-26			29.98	0	29.54	0	29.58	0	SeSe	Secretor	05-00507	2014-08-08	Pos	Pos	G1	Pos	P[8]	G1P8		2014-07-25	Stool	13877	5	M	2013-04-24	2014-07-22	14	Yes	Yes	0.052	NEG	0	NEG	0	NEG	0	NEG	0	NEG	0	NEG	0
2018-10-26			29.01	29.82	31.36	32.45	28.43	29.56	Sese	Secretor	05-00508	2014-08-08	Pos	Pos	G2	Pos	P[4]	G2P4	G2P[4]	2014-08-01	Stool	13912	5	F	2014-02-03	2014-07-25	5	Yes	Yes	0.051	NEG	0	NEG	0	NEG	0	NEG	0	NEG	0	NEG	0
2018-10-26			26.22	27.11	26.22	27.09	31.04	32.29	Sese	Secretor	05-00510	2014-08-08	Pos	Pos	G2	Pos	P[4]	G2P4		2014-07-25	Stool	13878	5	M	2013-10-03	2014-07-23	9	Yes	Yes	0.079	NEG	0	NEG	0	NEG	0	NEG	0	NEG	0	POS	32.9
2018-10-26			0	31.84	0	31.34	0	33.26	sese	Nonsecretor	05-00516	2014-08-22	Pos	Pos	G2	Pos	P[6]	G2P6		2014-08-15	Stool	13970	5	F	2013-12-31	2014-08-07	7	Yes	Yes	0.046	POS	22.73	NEG	0	NEG	0	NEG	0	NEG	0	NEG	0
2018-10-26			32.3	32.95	33.62	34.89	32.38	33.09	Sese	Secretor	05-00518	2014-08-22	Pos	Pos	G2	Pos	P[4]	G2P4	SF	2014-08-15	Stool	13971	5	M	2013-05-19	2014-08-08	14	Yes	Yes	0.046	NEG	0	NEG	0	NEG	0	NEG	0	NEG	0	NEG	0
2018-10-26			31.33	32.05	30.65	31.26	33.53	34.92	Sese	Secretor	05-00520	2014-08-22	Insufficient	Pos	G9	Pos	P[8]	G9P8		2014-08-15	Stool	13972	5	F	2013-07-18	2014-08-08	12	Yes	No	Insufficient	NEG	0	NEG	0	NEG	0	NEG	0	NEG	0	NEG	0
2018-10-26			31.8	32.48	30.04	30.76	32.96	34.02	Sese	Secretor	05-00522	2014-08-22	Pos	Neg	G1	Neg	P[8]	G1P8		2014-08-15	Stool	13973	5	F	2013-10-20	2014-08-08	9	Yes	No	0.096	NEG	0	NEG	0	NEG	0	NEG	0	NEG	0	NEG	0
2018-10-26			28.28	0	28.98	0	38.11	0	SeSe	Secretor	05-00530	2014-09-05	Pos	Pos	G2	Pos	P[6]	G2P6	G2P[6]	2014-09-02	Stool	14035	5	F	2013-08-09	2014-08-22	12	Yes	No	0.052	NEG	0	NEG	0	NEG	0	NEG	0	NEG	0	NEG	0
2018-10-26			29.83	30.7	0	0	32.26	33.44	Sese	Secretor	05-00537	2014-09-19	Insufficient	Pos	G3	Pos	P[8]	G3P8		2014-09-12	Stool	14097	5	F	2013-05-15	2014-09-10	15	No	No	Insufficient	NEG	0	NEG	0	NEG	0	NEG	0	NEG	0	NEG	0
2018-10-26	2018-12-14		30.16	32.24	30.12	32.17	31.69	33.79	Sese	Secretor	05-00569	2015-05-29	Pos	Pos	G9	Pos	P[8]	G9P8	G9P[8]	2015-05-22	Stool	15087	5	M	23/01/2015	2015-05-14	#VALUE!	No	Yes	ND	Neg	0	ND	ND	Neg	0	Neg	0	Neg	0	Neg	0
2018-10-26			0	32.36	0	34.73	0	39.24	sese	Nonsecretor	05-00589	Insufficient	Insufficient	Pos	G1	Pos	P[8]	G1P8		2015-07-10	Stool	15624	5	M	13/06/2014	2015-07-02	#VALUE!	No	No	ND	Neg	0	ND	ND	Neg	0	Neg	0	Neg	0	Neg	0
2018-10-26			31.2	32.19	37	38.38	34.83	36.02	Sese	Secretor	05-00591	2015-07-13	Pos	Pos	G9	Pos	P[8]	G9P8		2015-07-10	Stool	15625	5	M	29/06/2015	2015-07-02	#VALUE!	No	Yes	ND	Pos	34.45	ND	ND	Neg	0	Neg	0	Neg	0	Neg	0
2018-11-20			30.62	0	31.85	0	nd	nd	SeSe	Secretor	05-00599	2015-08-07	Pos	Pos	G1	Pos	P[8]	G1P8		2015-08-04	Stool	15790	5	F	19/04/2014	2015-07-21	#VALUE!	No	Yes	ND	Neg	0	ND	ND	Neg	0	Neg	0	Neg	0	Neg	0
2018-11-20	2018-12-03		39.18	0	37.65	0	35.58	0	SeSe	Secretor	05-00603	2015-09-04	Pos	Pos	G9	Pos	P[8]	G9P8		2015-08-25	Stool	15882	5	M	23/10/2014	2015-07-24	#VALUE!	No	Yes	ND	Neg	0	ND	ND	Neg	0	Neg	0	Neg	0	Neg	0
2018-10-26	2018-12-14		33.33	35.24	31.7	33.99	34.02	36.16	Sese	Secretor	05-00613	2015-09-04	Pos	Pos	G1	Pos	P[8]	G1P8	SF	2015-08-25	Stool	15885	5	M	27/01/2015	2015-08-12	#VALUE!	No	Yes	ND	Neg	0	ND	ND	Neg	0	Neg	0	Neg	0	Neg	0
2018-10-26	2018-11-28		28.92	0	31.85	0	29.23	0	SeSe	Secretor	05-00617	Insufficient	Insufficient	Pos	G9	Pos	P[8]	G9P8		2015-08-25	Stool	15886	5	M	02/05/2015	2015-08-19	#VALUE!	No	No	ND	Neg	0	ND	ND	Neg	0	Neg	0	Neg	0	Neg	0
2018-10-26	2018-12-03		31.84	0	32.06	0	34.38	0	SeSe	Secretor	05-00619	2015-09-04	Pos	Pos	G9	Pos	P[8]	G9P8	G9P[8]	2015-08-28	Stool	15893	5	M	16/02/2015	2015-08-25	#VALUE!	No	Yes	ND	Neg	0	ND	ND	Neg	0	Neg	0	Neg	0	Neg	0
2018-09-19			27.5	0	26.67	0	26.61	0	SeSe	Secretor	05-128	2011-02-18	Neg	ND	ND	ND	ND	Neg		2011-02-15	Stool	6890	5	M	2010-08-01	2011-02-08	6	Yes	Yes	0.057	neg	0	neg	0	neg	0	neg	0	neg	0	neg	0		6890
2018-07-24			26.24	0	26.2	0	25.6	0	SeSe	Secretor	05-129	2011-02-18	Neg	ND	ND	ND	ND	Neg		2011-02-15	Stool	6891	5	M	2010-12-17	2011-02-08	1	Yes	No	0.076	neg	0	neg	0	neg	0	neg	0	neg	0	neg	0		6891
2018-07-24			26.08	0	25.4	0	26.92	0	SeSe	Secretor	05-130	2011-02-18	Neg	ND	ND	ND	ND	Neg		2011-02-15	Stool	6892	5	M	2010-03-02	2011-02-09	11	Yes	Yes	0.074	neg	0	neg	0	neg	0	neg	0	neg	0	neg	0		6892
2018-10-17	2018-10-19		35.56	35.48	32.85	32.63	32.27	32.29	Sese	Secretor	05-132	2011-03-04	Neg	Neg	G1	Neg	P[8]	G1P8		2011-02-18	Stool	6930	5	M	2011-01-27	2011-02-15	0	Yes	Yes	0.117	neg	0	neg	0	neg	0	neg	0	neg	0	neg	0		6930
2018-09-19			25.78	0	26.06	0	25.67	0	SeSe	Secretor	05-133	2011-03-04	Neg	ND	ND	ND	ND	Neg		2011-02-18	Stool	6931	5	M	2009-01-30	2011-02-15	24	Yes	Yes	0.108	neg	0	neg	0	neg	0	neg	0	neg	0	neg	0		6931
2018-09-19			26.87	0	27.19	0	26.6	0	SeSe	Secretor	05-313	Insufficient	Insufficient	Neg	Neg	Neg	Neg	Neg		2013-01-16	Stool	10081	5	M	2011-09-18	2013-01-09	15	Yes	Insufficient	Insufficient	NEG	0	NEG	0	NEG	0	NEG	0	NEG	0	NEG	0	10081	Insufficient
2018-10-17	2018-10-19		29.58	29.41	28.32	28.12	30.85	30.58	Sese	Secretor	05-318	Insufficient	Insufficient	Neg	G9	Neg	P[8]	G9P8	SF	2013-01-28	Stool	10142	5	F	2012-04-10	2013-01-23	9	Yes	Insufficient	Insufficient	NEG	0	NEG	0	NEG	0	NEG	0	NEG	0	NEG	0	10142	Insufficient
2018-09-19			29.12	0	28.25	0	29.5	0	SeSe	Secretor	05-325	2013-02-15	Neg					Neg		2013-02-06	Rectal aspirate	10209	5	M	2012-08-08	2013-02-05	5	Yes	No	0.047	NEG	0	NEG	0	NEG	0	NEG	0	NEG	0	NEG	0	10209	-40C (VG041)
2018-08-03			0	28.37	0	31.08	0	28.04	sese	Nonsecretor	05-327	2013-02-15	Neg					Neg		2013-02-08	Stool	10256	5	F	2012-06-29	2013-02-07	7	Yes	No	0.062	NEG	0	NEG	0	NEG	0	NEG	0	NEG	0	NEG	0	10256	-40C (VG041)
2018-07-26			29.41	30.53	37.28	38.9	29.18	30.32	Sese	Secretor	05-330	2013-02-15	Neg					Neg		2013-02-15	Stool	10299	5	F	2010-05-12	2013-02-13	33	Yes	No	0.045	NEG	0	NEG	0	NEG	0	NEG	0	NEG	0	NEG	0	10299	-40C (VG041)
2018-10-17	2018-10-19		32.82	32.63	33.52	33.29	34.59	34.52	Sese	Secretor	05-335	2013-02-28	Pos	Neg	G9	Neg	P[8]	G9P8		2013-02-22	Stool	10352	5	M	2010-02-14	2013-02-20	36	Yes	No	0.145	NEG	0	NEG	0	NEG	0	NEG	0	NEG	0	NEG	0	10352	-40C (VG041)
2018-09-19			26.22	27.06	27.03	28.03	26.38	27.28	Sese	Secretor	05-338	2013-02-28	Neg					Neg		2013-02-27	Stool	10365	5	F	2010-12-10	2013-02-25	26	Yes	No	0.048	NEG	0	NEG	0	NEG	0	NEG	0	NEG	0	NEG	0	10365	-40C (VG041)
2018-09-19			0	29.81	0	28.97	0	29.5	sese	Nonsecretor	05-341	2013-03-15	Neg					Neg		2013-03-06	Rectal aspirate	10402	5	M	2010-12-22	2013-02-28	26	Yes	Yes	0.053	NEG	0	NEG	0	NEG	0	NEG	0	NEG	0	NEG	0	10402	-40C (VG041)
2018-10-17	2018-10-19		0	28.29	0	28.06	0	28.22	sese	Nonsecretor	05-346	Insufficient	Insufficient	Neg	G8	Neg	P[8]	G8P8		2013-03-13	Rectal aspirate	10447	5	M	2011-08-31	2013-03-11	18	Yes	No	Insufficient	POS	27.34	NEG	0	NEG	0	NEG	0	POS	28	NEG	0	10447	Insufficient
2018-09-19			0	28.72	0	30.88	0	30.66	sese	Nonsecretor	05-348	2013-03-28	Neg					Neg		2013-03-20	Stool	10494	5	F	2013-02-25	2013-03-19	0	Yes	No	0.056	NEG	0	NEG	0	NEG	0	NEG	0	NEG	0	NEG	0	10494	-40C (VG041)
2018-08-03			26.18	0	26.53	0	26.64	0	SeSe	Secretor	05-350	2013-03-28	Neg					Neg		2013-03-27	Stool	10506	5	M	2012-05-27	2013-03-20	9	Yes	Yes	0.096	NEG	0	NEG	0	NEG	0	NEG	0	NEG	0	NEG	0	10506	-40C (VG041)
										SeSe
										Sese
										sese
									Numbers:
										SeSe	Sese	sese	UNK	Total:	Secretors	Non-secretors
										127	202	171	0	500	65.8	34.2

## Sheet: RV Neg
			Result 1		Result 2		Result 3
Extraction Date	Redo Date	NanoDrop [DNA]	FAM (Se)	VIC (se)	FAM	VIC	FAM	VIC	Genotype	Phenotype	Study No.	RV Screen Date	RV ELISA Result	VP7 RT	VP7 GT	VP4 RT	VP4 GT	RV Genotype	Sequencing	Date Received	Specimen Type	Lab No.	Site No.	Sex	DOB	DOC	Age (m)	CEDb	COTHI	AdV Screen	Adenovirus	Ct	Bocavirus	Ct	Norovirus GI	Ct	Norovirus GII	Ct	Astrovirus	Ct	Sapovirus	Ct	Comment	TAC Card (RV)
2018-09-11			26.63	27.72	26.33	27.5	25.79	26.92	Sese	Secretor	03-5	08-07-2009	Neg	Neg	Neg	Neg	Neg	Neg		06-07-2009	Stool	3827	3	F	17-04-2008	03-07-2009	#VALUE!	No	Yes	Neg	neg	0	neg	0	neg	0	neg	0	neg	0	neg	0		3827
2018-09-27			30.36	31.79	29.79	30.97	29.5	31.01	Sese	Secretor	03-46	18-08-2009	Neg	Neg	Neg	Neg	Neg	Neg		14-08-2009	Stool	4082	3	F	25-11-2001	11-08-2009	#VALUE!	No	Yes	Neg	neg	0	neg	0	neg	0	neg	0	neg	0	neg	0		4082
2018-08-28			38.14	0	38.56	0	0	0	SeSe	Secretor	02-80	27-08-2009	Neg	Neg	Neg	Neg	Neg	Neg		27-08-2009	Stool	4137	2	M	13-07-2008	25-08-2009	#VALUE!	Yes	Yes	Neg	neg	0	neg	0	neg	0	neg	0	neg	0	neg	0		4137
2018-09-19			26.63	27.46	27.51	28.46	27.55	28.47	Sese	Secretor	01-290	09-09-2009	Neg	Neg	Neg	Neg	Neg	Neg		08-09-2009	Stool	4182	1	M	09-11-2008	07-09-2009	9	Yes	Yes	Neg	neg	0	neg	0	neg	0	neg	0	neg	0	neg	0		4182
2018-09-04			39.46	25.12	0	25.42	37.48	25.06	sese	Nonsecretor	03-65	08-10-2009	Neg	Neg	Neg	Neg	Neg	Neg		06-10-2009	Stool	4365	3	M	04-11-2008	02-10-2009	9	Yes	INS-SP	Neg	neg	0	neg	0	neg	0	neg	0	neg	0	neg	0		4365
2018-08-28			29.92	0	33.14	0	31.73	0	SeSe	Secretor	02-95	20-10-2009	Neg	Neg	Neg	Neg	Neg	Neg		20-10-2009	Nappy Lining	4421	2	F	25-08-2009	19-10-2009	#VALUE!	Yes	INS-NL	Neg	neg	0	neg	0	neg	0	neg	0	neg	0	neg	0		4421
2018-09-11			0	26.23	0	27.09	0	25.99	sese	Nonsecretor	03-79	05-11-2009	Neg	Neg	Neg	Neg	Neg	Neg		04-11-2009	Stool	4496	3	M	01-06-2009	02-11-2009	1	Yes	INS-SP	Neg	neg	0	neg	0	neg	0	neg	0	neg	0	neg	0		4496
2018-09-19			32.76	0	28.72	0	33.62	0	SeSe	Secretor	01-395	09-11-2009	Neg	Neg	Neg	Neg	Neg	Neg		06-11-2009	Stool	4504	1	M	11-09-2007	06-11-2009	19	Yes	Yes	Neg	neg	0	neg	0	neg	0	neg	0	neg	0	neg	0		4504
2018-09-27			0	26.27	0	26.2	0	26.31	sese	Nonsecretor	03-82	18-11-2009	Neg	Neg	Neg	Neg	Neg	Neg		17-11-2009	Nappy Lining	4551	3	M	07-09-2009	13-11-2009	#VALUE!	Yes	INS-NL	Neg	neg	0	neg	0	neg	0	neg	0	neg	0	neg	0		4551
2018-09-04			38.68	25.15	0	24.96	39.2	25.07	sese	Nonsecretor	03-537	17-09-2010	Neg	ND	ND	ND	ND	Neg		2010-09-06	Stool	6282	3	M	04-02-2010	03-09-2010	#NUM!	Yes	Yes	0.074	neg	0	neg	0	neg	0	neg	0	neg	0	neg	0		6282
2018-09-04			37.05	25.37	38.16	25.54	0	25.61	sese	Nonsecretor	03-543	15-10-2010	Neg	ND	ND	ND	ND	Neg		2010-10-05	Nappy Lining	6385	3	M	30-08-2010	06-10-2010	#VALUE!	Yes	INS-NL	0.081	neg	0	neg	0	neg	0	neg	0	neg	0	neg	0		6385
2018-09-04			24.95	26.43	25	26.35	24.67	26.09	Sese	Secretor	03-544	15-10-2010	Neg	ND	ND	ND	ND	Neg		2010-10-05	Stool	6386	3	F	26-07-2010	07-10-2010	#VALUE!	Yes	Yes	0.1	neg	0	neg	0	neg	0	neg	0	neg	0	neg	0		6386
2018-09-04			24.03	0	23.57	0	25.11	0	SeSe	Secretor	03-546	29-10-2010	Neg	ND	ND	ND	ND	Neg		2010-10-18	Stool	6436	3	M	27-11-2009	15-10-2010	#VALUE!	Yes	Yes	0.079	neg	0	neg	0	neg	0	neg	0	neg	0	neg	0		6436
2018-09-04			25.15	26.67	25.91	27.34	24.86	26.29	Sese	Secretor	03-550	29-10-2010	Neg	ND	ND	ND	ND	Neg		2010-10-23	Rectal aspirate	6445	3	M	19-07-2010	22-10-2010	#VALUE!	Yes	Yes	0.088	neg	0	neg	0	neg	0	neg	0	neg	0	neg	0		6445
2018-09-04			36.03	22.88	35.5	22.81	35.91	22.94	sese	Nonsecretor	03-551	15-11-2010	Neg	ND	ND	ND	ND	Neg		2010-11-04	Rectal aspirate	6473	3	F	22-09-2010	02-11-2010	#VALUE!	Yes	Yes	0.068	neg	0	neg	0	neg	0	neg	0	neg	0	neg	0		6473
2018-09-19			27.5	0	26.67	0	26.61	0	SeSe	Secretor	05-128	2011-02-18	Neg	ND	ND	ND	ND	Neg		2011-02-15	Stool	6890	5	M	2010-08-01	2011-02-08	6	Yes	Yes	0.057	neg	0	neg	0	neg	0	neg	0	neg	0	neg	0		6890
2018-07-24			26.24	0	26.2	0	25.6	0	SeSe	Secretor	05-129	2011-02-18	Neg	ND	ND	ND	ND	Neg		2011-02-15	Stool	6891	5	M	2010-12-17	2011-02-08	1	Yes	No	0.076	neg	0	neg	0	neg	0	neg	0	neg	0	neg	0		6891
2018-07-24			26.08	0	25.4	0	26.92	0	SeSe	Secretor	05-130	2011-02-18	Neg	ND	ND	ND	ND	Neg		2011-02-15	Stool	6892	5	M	2010-03-02	2011-02-09	11	Yes	Yes	0.074	neg	0	neg	0	neg	0	neg	0	neg	0	neg	0		6892
2018-09-19			25.78	0	26.06	0	25.67	0	SeSe	Secretor	05-133	2011-03-04	Neg	ND	ND	ND	ND	Neg		2011-02-18	Stool	6931	5	M	2009-01-30	2011-02-15	24	Yes	Yes	0.108	neg	0	neg	0	neg	0	neg	0	neg	0	neg	0		6931
2018-09-04			35.27	25.36	39.06	25.33	0	29.9	sese	Nonsecretor	03-593	2011-03-04	Neg	ND	ND	ND	ND	Neg		2011-02-22	Rectal aspirate	6940	3	M	2010-01-14	2011-02-18	13	Yes	Yes	0.054	neg	0	neg	0	neg	0	neg	0	neg	0	neg	0		6940
2018-08-28			24.87	0	24.92	0	24.6	0	SeSe	Secretor	02-233	2011-03-04	Neg	ND	ND	ND	ND	Neg		2011-03-01	Stool	6997	2	M	2010-04-10	2011-02-28	10	Yes	Yes	0.071	neg	0	neg	0	neg	0	neg	0	neg	0	neg	0		6997
2018-08-28			27.1	27.74	27.5	28.07	27.48	27.97	Sese	Secretor	01-1089	2011-03-04	Neg	ND	ND	ND	ND	Neg		2011-03-03	Stool	7002	1	F	2011-01-27	2011-03-02	1	Yes	No	0.046	neg	0	neg	0	neg	0	neg	0	neg	0	neg	0		7002
2018-09-27			28.14	29.3	28.27	29.53	28.09	29.34	Sese	Secretor	01-01377	2012-02-03	Neg					Neg		2012-01-30	Nappy liner	8547	1	F	2011-12-16	2012-01-26	1	Yes	Yes	0.064	neg	0	neg	0	neg	0	neg	0	neg	0	neg	0		8547
2018-09-19			0	30.14	0	0	0	33.53	sese	Nonsecretor	05-00401	2012-11-23	Neg					Neg		2012-11-21	Stool	9824	5	F	19-11-2012	2012-11-20	#VALUE!	Yes	No	0.069	neg	0	neg	0	neg	0	neg	0	neg	0	neg	0		9824
2018-09-19			27.22	28.13	27.78	28.63	26.76	27.55	Sese	Secretor	05-00408	2012-12-07	Neg					Neg		2012-12-07	Stool	10004	5	M	19/07/2010	2012-12-05	#VALUE!	Yes	Yes	0.059	neg	0	neg	0	neg	0	neg	0	neg	0	neg	0		10004
2018-09-19			27.26	0	27.25	0	29.69	0	SeSe	Secretor	05-00409	Insufficient	Insufficient	Neg	Neg	Neg	Neg	Neg		2012-12-07	Stool	10005	5	F	10/08/2011	2012-12-05	13	Yes	No	Insufficient	neg	0	neg	0	neg	0	neg	0	neg	0	neg	0		10005
2018-08-28			26.82	0	26.91	0	26.75	0	SeSe	Secretor	02-351	2013-01-18	Neg					Neg		2013-01-08	Rectal aspirate	10056	2	M	2011-09-29	2013-01-07	15	Yes	Yes	0.041	NEG	0	NEG	0	NEG	0	NEG	0	NEG	0	NEG	0		10056
2018-08-28			0	25.97	0	26.17	0	25.79	sese	Nonsecretor	02-352	2013-01-18	Neg					Neg		2013-01-08	Rectal aspirate	10061	2	F	2012-02-20	2013-01-07	10	Yes	No	0.041	NEG	0	NEG	0	NEG	0	NEG	0	NEG	0	NEG	0		10061
2018-08-01			26.41	27.41	26.32	27.26	29.03	30.31	Sese	Secretor	02-354	2013-01-18	Neg					Neg		2013-01-11	Rectal aspirate	10068	2	F	2011-04-04	2013-01-10	21	Yes	Yes	0.04	NEG	0	NEG	0	NEG	0	NEG	0	NEG	0	NEG	0		10068
2018-06-15		5.67	27.77	0	27.53	0	28.4	0	SeSe	Secretor	03-822	2013-01-18	Neg					Neg		2013-01-16	Rectal aspirate	10074	3	F	2011-06-30	2013-01-10	18	Yes	Yes	0.042	NEG	0	NEG	0	NEG	0	NEG	0	NEG	0	NEG	0		10074
2018-07-24			0	27.6	0	27.81	0	28.33	sese	Nonsecretor	03-824	2013-01-18	Neg					Neg		2013-01-16	Rectal aspirate	10076	3	F	2012-07-05	2013-01-10	6	Yes	No	0.049	NEG	0	NEG	0	NEG	0	NEG	0	NEG	0	NEG	0		10076
2018-07-24			0	34.41	0	32.3	0	32.06	sese	Nonsecretor	03-826	2013-01-18	Neg					Neg		2013-01-16	Stool	10078	3	F	2013-01-07	2013-01-11	0	Yes	No	0.039	NEG	0	NEG	0	NEG	0	NEG	0	NEG	0	NEG	0		10078
2018-09-19			26.87	0	27.19	0	26.6	0	SeSe	Secretor	05-313	Insufficient	Insufficient	Neg	Neg	Neg	Neg	Neg		2013-01-16	Stool	10081	5	M	2011-09-18	2013-01-09	15	Yes	Insufficient	Insufficient	NEG	0	NEG	0	NEG	0	NEG	0	NEG	0	NEG	0	10081	Insufficient
2018-07-24			25.67	26.2	25.55	25.98	37.57	38.33	Sese	Secretor	03-831	2013-02-01	Neg					Neg		2013-01-22	Nappy lining	10133	3	M	2012-06-19	2013-01-21	7	Yes	No	0.051	NEG	0	NEG	0	NEG	0	NEG	0	NEG	0	NEG	0		10133
2018-07-26			0	30.64	0	32.54	0	30.19	sese	Nonsecretor	03-832	2013-02-01	Neg					Neg		2013-01-22	Nappy lining	10134	3	M	2012-11-08	2013-01-21	2	Yes	No	0.105	NEG	0	NEG	0	NEG	0	NEG	0	NEG	0	NEG	0		10134
2018-07-24			26.29	27.69	26.5	28.09	26.27	27.83	Sese	Secretor	02-362	2013-02-01	Neg					Neg		2013-01-25	Rectal aspirate	10139	2	M	2012-06-14	2013-01-24	7	Yes	No	0.057	NEG	0	NEG	0	NEG	0	NEG	0	NEG	0	NEG	0		10139
2018-06-15		6.91	31.85	32.73	32.5	32.63	31.64	32.11	Sese	Secretor	02-363	2013-02-01	Neg					Neg		2013-01-28	Rectal aspirate	10141	2	F	2012-11-14	2013-01-25	2	Yes	Yes	0.045	NEG	0	NEG	0	NEG	0	NEG	0	NEG	0	NEG	0		10141
2018-09-11			0	29.48	0	31.64	0	31.97	sese	Nonsecretor	03-830	2013-02-01	Neg					Neg		2013-01-28	Nappy lining	10144	3	M	2012-12-03	2013-01-24	1	Yes	No	0.055	NEG	0	NEG	0	NEG	0	NEG	0	NEG	0	NEG	0	10144	-40C (VG041)
2018-07-24			27.66	28	28.04	28.17	27.57	28.07	Sese	Secretor	03-834	2013-02-01	Neg					Neg		2013-01-28	Rectal aspirate	10146	3	F	2012-12-27	2013-01-24	0	Yes	No	0.072	NEG	0	NEG	0	NEG	0	NEG	0	NEG	0	NEG	0		10146
2018-07-24			30.56	30.75	29.78	30.18	29.59	30.16	Sese	Secretor	03-835	2013-02-01	Neg					Neg		2013-01-28	Nappy lining	10147	3	M	2012-10-21	2013-01-24	3	Yes	No	0.059	NEG	0	NEG	0	NEG	0	NEG	0	NEG	0	NEG	0		10147
2018-07-26			0	29.03	0	28.48	0	29.79	sese	Nonsecretor	03-839	2013-02-01	Neg					Neg		2013-01-30	Stool	10170	3	F	2010-11-23	2013-01-29	26	Yes	No	0.05	NEG	0	NEG	0	NEG	0	NEG	0	NEG	0	NEG	0		10170
2018-09-11			26.7	28.18	27.07	28.36	27.19	28.51	Sese	Secretor	03-842	Insufficient	Insufficient	Neg	Neg	Neg	Neg	Neg		2013-02-05	Nappy lining	10200	3	F	2012-05-08	2013-02-04	8	Yes	Insufficient	Insufficient	NEG	0	NEG	0	NEG	0	NEG	0	NEG	0	NEG	0	10200	Insufficient
2018-09-19			29.12	0	28.25	0	29.5	0	SeSe	Secretor	05-325	2013-02-15	Neg					Neg		2013-02-06	Rectal aspirate	10209	5	M	2012-08-08	2013-02-05	5	Yes	No	0.047	NEG	0	NEG	0	NEG	0	NEG	0	NEG	0	NEG	0	10209	-40C (VG041)
2018-08-03			0	28.37	0	31.08	0	28.04	sese	Nonsecretor	05-327	2013-02-15	Neg					Neg		2013-02-08	Stool	10256	5	F	2012-06-29	2013-02-07	7	Yes	No	0.062	NEG	0	NEG	0	NEG	0	NEG	0	NEG	0	NEG	0	10256	-40C (VG041)
2018-09-27			25.98	0	26.72	0	26.03	0	SeSe	Secretor	03-845	2013-02-15	Neg					Neg		2013-02-08	Rectal aspirate	10265	3	M	2012-09-21	2013-02-07	4	Yes	No	0.063	NEG	0	NEG	0	NEG	0	NEG	0	NEG	0	NEG	0	10265	-40C (VG041)
2018-07-26			29.41	30.53	37.28	38.9	29.18	30.32	Sese	Secretor	05-330	2013-02-15	Neg					Neg		2013-02-15	Stool	10299	5	F	2010-05-12	2013-02-13	33	Yes	No	0.045	NEG	0	NEG	0	NEG	0	NEG	0	NEG	0	NEG	0	10299	-40C (VG041)
2018-09-11			0	39.55	0	26.64	0	27.41	sese	Nonsecretor	03-853	2013-02-28	Neg					Neg		2013-02-18	Rectal aspirate	10305	3	F	2012-12-01	2013-02-15	2	Yes	Yes	0.065	NEG	0	NEG	0	NEG	0	NEG	0	NEG	0	NEG	0	10305	-40C (VG041)
2018-09-11			34.24	0	35.66	0	36.48	0	SeSe	Secretor	03-855	2013-02-28	Neg					Neg		2013-02-20	Stool	10307	3	F	2011-08-27	2013-02-19	17	Yes	Yes	0.1	NEG	0	NEG	0	NEG	0	NEG	0	NEG	0	NEG	0	10307	-40C (VG041)
2018-09-11			0	29.78	0	29.26	0	30.72	sese	Nonsecretor	03-856	2013-02-28	Neg					Neg		2013-02-21	Rectal aspirate	10355	3	F	2011-02-11	2013-02-19	24	Yes	Yes	0.048	NEG	0	NEG	0	NEG	0	NEG	0	NEG	0	NEG	0	10355	-40C (VG041)
2018-09-19			26.22	27.06	27.03	28.03	26.38	27.28	Sese	Secretor	05-338	2013-02-28	Neg					Neg		2013-02-27	Stool	10365	5	F	2010-12-10	2013-02-25	26	Yes	No	0.048	NEG	0	NEG	0	NEG	0	NEG	0	NEG	0	NEG	0	10365	-40C (VG041)
2018-08-28			0	27.09	0	27.12	0	30.28	sese	Nonsecretor	02-369	2013-03-15	Neg					Neg		2013-03-04	Rectal aspirate	10378	2	M	2011-12-01	2013-03-01	15	Yes	Yes	0.047	NEG	0	NEG	0	NEG	0	NEG	0	NEG	0	NEG	0		10378
2018-08-28			27.72	28.77	28.47	29.48	27.77	28.77	Sese	Secretor	02-368	Insufficient	Insufficient	Neg	Neg	Neg	Neg	Neg		2013-03-04	Rectal aspirate	10379	2	M	2013-01-21	2013-03-01	1	Yes	No	Insufficient	NEG	0	NEG	0	NEG	0	NEG	0	NEG	0	NEG	0		10379
2018-09-11			32.34	0	24.61	0	25.14	0	SeSe	Secretor	03-861	2013-03-15	Neg					Neg		2013-03-04	Rectal aspirate	10381	3	F	2012-12-08	2013-03-01	2	No	Yes	0.051	NEG	0	NEG	0	NEG	0	NEG	0	NEG	0	NEG	0	10381	-40C (VG041)
2018-07-24			27.09	28.56	28.88	30.55	25.39	26.95	Sese	Secretor	02-371	2013-03-15	Neg					Neg		2013-03-06	Nappy lining	10400	2	M	2012-09-08	2013-03-05	5	Yes	No	0.048	NEG	0	NEG	0	NEG	0	NEG	0	NEG	0	NEG	0		10400
2018-09-19			0	29.81	0	28.97	0	29.5	sese	Nonsecretor	05-341	2013-03-15	Neg					Neg		2013-03-06	Rectal aspirate	10402	5	M	2010-12-22	2013-02-28	26	Yes	Yes	0.053	NEG	0	NEG	0	NEG	0	NEG	0	NEG	0	NEG	0	10402	-40C (VG041)
2018-07-24			0	29.22	0	29.41	0	29.13	sese	Nonsecretor	02-372	2013-03-15	Neg					Neg		2013-03-11	Rectal aspirate	10431	2	M	2009-09-13	2013-03-07	41	Yes	No	0.049	NEG	0	NEG	0	NEG	0	NEG	0	NEG	0	NEG	0		10431
2018-08-03			0	31.79	0	0	0	33.46	sese	Nonsecretor	02-374	2013-03-15	Neg					Neg		2013-03-12	Rectal aspirate	10433	2	F	2012-07-07	2013-03-11	8	Yes	No	0.052	NEG	0	NEG	0	NEG	0	NEG	0	NEG	0	NEG	0		10433
2018-07-24			0	28.22	0	34.33	0	30.03	sese	Nonsecretor	02-376	2013-03-15	Neg					Neg		2013-03-13	Rectal aspirate	10446	2	F	2012-06-03	2013-03-12	9	Yes	No	0.079	NEG	0	NEG	0	NEG	0	NEG	0	NEG	0	NEG	0		10446
2018-07-24			0	26.64	0	29.14	0	34.82	sese	Nonsecretor	01-1628	2013-03-15	Neg					Neg		2013-03-14	Nappy lining	10451	1	F	2013-01-25	2013-03-13	1	Yes	No	0.085	NEG	0	NEG	0	NEG	0	NEG	0	NEG	0	NEG	0		10451
2018-07-26			0	0	0	33.75	0	33.73	sese	Nonsecretor	01-1629	2013-03-28	Neg					Neg		2013-03-18	Nappy lining	10453	1	M	2008-04-26	2013-03-14	58	Yes	No	0.097	NEG	0	NEG	0	NEG	0	NEG	0	NEG	0	NEG	0		10453
2018-09-11			28.33	29.59	26.91	28.15	26.89	28.1	Sese	Secretor	03-863	2013-03-28	Neg					Neg		2013-03-18	Rectal aspirate	10459	3	M	04/01/2011	2013-03-14	23	Yes	No	0.041	NEG	0	NEG	0	NEG	0	NEG	0	NEG	0	NEG	0	10459	-40C (VG041)
2018-09-19			0	28.72	0	30.88	0	30.66	sese	Nonsecretor	05-348	2013-03-28	Neg					Neg		2013-03-20	Stool	10494	5	F	2013-02-25	2013-03-19	0	Yes	No	0.056	NEG	0	NEG	0	NEG	0	NEG	0	NEG	0	NEG	0	10494	-40C (VG041)
2018-08-03			26.18	0	26.53	0	26.64	0	SeSe	Secretor	05-350	2013-03-28	Neg					Neg		2013-03-27	Stool	10506	5	M	2012-05-27	2013-03-20	9	Yes	Yes	0.096	NEG	0	NEG	0	NEG	0	NEG	0	NEG	0	NEG	0	10506	-40C (VG041)
2018-07-24			25.8	27.08	26.16	27.57	29.64	31.28	Sese	Secretor	02-381	Insufficient	Insufficient	Neg	Neg	Neg	Neg	Neg		2013-04-05	Rectal aspirate	10671	2	M	2012-07-30	2013-04-04	8	Yes	No	Insufficient	NEG	0	NEG	0	NEG	0	NEG	0	NEG	0	NEG	0		10671
2018-09-11			0	26.85	0	25.41	0	25.53	sese	Nonsecretor	03-00870	2013-04-26	Neg					Neg		2013-04-17	Rectal aspirate	10766	3	F	2012-12-10	2013-04-16	4	Yes	Yes	0.047	NEG	0	NEG	0	NEG	0	NEG	0	NEG	0	NEG	0	10766	-40C (VG041)
2018-07-26			0	33.37	0	27.42	0	31.99	sese	Nonsecretor	05-00357	2013-04-26	Neg					Neg		2013-04-17	Stool	10767	5	M	2013-01-17	2013-04-16	2	Yes	No	0.052	NEG	0	NEG	0	NEG	0	NEG	0	NEG	0	NEG	0	10767	-40C (VG041)
2018-09-11			0	29.45	0	28.36	0	33.28	sese	Nonsecretor	03-00872	2013-04-26	Neg					Neg		2013-04-25	Rectal aspirate	10792	3	M	2013-03-21	2013-04-24	1	Yes	Yes	0.055	NEG	0	NEG	0	NEG	0	NEG	0	NEG	0	NEG	0	10792	-40C (VG041)
2018-08-28			28.77	29.97	29.41	30.65	30.16	31.21	Sese	Secretor	02-00382	2013-05-10	Neg					Neg		2013-04-30	Rectal aspirate	10837	2	M	2008-09-11	2013-04-29	55	Yes	No	0.089	NEG	0	NEG	0	NEG	0	NEG	0	NEG	0	NEG	0		10837
2018-08-01			27.15	28.35	27.22	28.5	32.32	33.6	Sese	Secretor	05-00351	2013-05-10	Neg					Neg		2013-05-02	Stool	10839	5	F	2012-07-10	2013-04-24	9	Yes	No	0.087	NEG	0	NEG	0	NEG	0	NEG	0	NEG	0	NEG	0	10839	-40C (VG041)
2018-09-11			0	26.45	0	25.75	0	26.16	sese	Nonsecretor	03-00873	2013-05-10	Neg					Neg		2013-05-03	Rectal aspirate	10843	3	F	2013-03-12	2013-04-02	0	Yes	No	0.063	NEG	0	NEG	0	NEG	0	NEG	0	NEG	0	NEG	0	10843	-40C (VG041)
2018-09-11			0	31.47	0	27.95	0	27.27	sese	Nonsecretor	03-00874	2013-05-10	Neg					Neg		2013-05-07	Rectal aspirate	10846	3	F	2013-04-14	2013-05-06	0	Yes	No	0.056	NEG	0	NEG	0	NEG	0	NEG	0	NEG	0	NEG	0	10846	-40C (VG041)
2018-08-28			0	26.75	0	26.51	0	26.59	sese	Nonsecretor	02-00385	2013-05-24	Neg					Neg		2013-05-13	Stool	10941	2	F	2009-04-23	2013-05-13	48	Yes	No	0.047	NEG	0	NEG	0	NEG	0	NEG	0	NEG	0	NEG	0		10941
2018-09-11			29.47	30.86	28.37	29.53	35.84	37.77	Sese	Secretor	03-00878	2013-05-24	Neg					Neg		2013-05-23	Nappy lining	10985	3	F	2013-01-11	2013-05-22	4	Yes	No	0.042	NEG	0	NEG	0	NEG	0	NEG	0	NEG	0	NEG	0	10985	-40C (VG041)
2018-07-26			29.36	0	30.18	0	31.95	0	SeSe	Secretor	05-00368	2013-06-10	Neg					Neg		2013-06-04	Stool	11127	5	M	2008-09-01	2013-05-16	56	Yes	No	0.07	NEG	0	NEG	0	NEG	0	NEG	0	NEG	0	NEG	0		11127
2018-08-03			0	31.11	0	31.25	0	30.88	sese	Nonsecretor	05-00382	2013-06-21	Neg					Neg		2013-06-11	Stool	11255	5	F	2012-11-14	2013-05-29	6	Yes	No	0.044	NEG	0	NEG	0	NEG	0	NEG	0	NEG	0	NEG	0	11255	-40C (VG041)
2018-09-19			0	31.18	0	32.12	0	34.1	sese	Nonsecretor	05-00385	2013-06-21	Neg					Neg		2013-06-11	Stool	11257	5	M	2012-04-13	2013-06-03	13	Yes	No	0.056	NEG	0	NEG	0	NEG	0	NEG	0	NEG	0	NEG	0	11257	-40C (VG041)
2018-08-01			26.7	27.81	30.6	31.98	28.53	29.9	Sese	Secretor	05-00389	2013-06-21	Neg					Neg		2013-06-14	Stool	11415	5	F	2012-09-24	2013-06-12	8	Yes	No	0.092	NEG	0	NEG	0	NEG	0	NEG	0	NEG	0	NEG	0	11415	-40C (VG041)
2018-07-26			27.74	0	27.45	0	27.87	0	SeSe	Secretor	02-00388	Insufficient	Insufficient	Neg	Neg	Neg	Neg	Neg		2013-06-24	Rectal aspirate	11544	2	M	2012-04-01	2013-06-21	14	Yes	No	Insufficient	NEG	0	NEG	0	NEG	0	NEG	0	NEG	0	NEG	0		11544
2018-09-27			27.17	28.54	27.82	29.04	28.59	30.22	Sese	Secretor	03-00881	2013-07-05	Neg					Neg		2013-06-24	Stool	11546	3	F	2010-11-22	2013-06-21	30	Yes	Yes	0.043	NEG	0	NEG	0	NEG	0	NEG	0	NEG	0	NEG	0	11546	-40C (VG041)
2018-09-11			25.61	0	24.81	0	24.78	0	SeSe	Secretor	03-00883	2013-07-05	Neg					Neg		2013-06-27	Nappy lining	11568	3	M	2011-11-19	2013-06-26	19	Yes	No	0.059	NEG	0	NEG	0	NEG	0	NEG	0	NEG	0	NEG	0	11568	-40C (VG041)
2018-09-19			0	29.39	0	29.25	0	29.11	sese	Nonsecretor	05-00396	2013-07-05	Neg					Neg		2013-06-28	Stool	11571	5	M	2013-04-13	2013-06-26	2	Yes	No	0.046	NEG	0	NEG	0	NEG	0	NEG	0	NEG	0	NEG	0	11571	-40C (VG041)
2018-07-26			33.96	35.33	0	0	30.97	32.74	Sese	Secretor	02-00390	2013-07-05	Neg					Neg		2013-07-02	Nappy lining	11582	2	F	2013-01-11	2013-07-02	5	Yes	No	0.071	NEG	0	NEG	0	NEG	0	NEG	0	NEG	0	NEG	0		11582
2018-06-15		11.21	0	27.18	0	25.96	0	26.06	sese	Nonsecretor	01-01782	2013-07-19	Neg					Neg		2013-07-05	Nappy lining	11604	1	F	2013-05-03	2013-07-03	2	Yes	No	0.088	NEG	0	NEG	0	NEG	0	NEG	0	NEG	0	NEG	0		11604
2018-09-27			29.27	30.69	30.05	31.55	29.9	31.49	Sese	Secretor	03-00886	2013-07-19	Neg					Neg		2013-07-11	Rectal aspirate	11637	3	M	2012-07-31	2013-07-10	11	Yes	No	0.043	NEG	0	NEG	0	NEG	0	NEG	0	NEG	0	NEG	0	11637	-40C (VG041)
2018-07-26			26.68	0	28.59	0	27.11	0	SeSe	Secretor	02-00392	2013-07-19	Neg					Neg		2013-07-12	Rectal aspirate	11657	2	M	2012-08-22	2013-07-11	10	Yes	No	0.043	NEG	0	NEG	0	NEG	0	NEG	0	NEG	0	NEG	0		11657
2018-09-27			27.32	28.64	26.98	28.3	26.6	28.12	Sese	Secretor	03-00887	2013-07-19	Neg					Neg		2013-07-12	Nappy lining	11658	3	F	2013-06-02	2013-07-10	1	Yes	No	0.045	NEG	0	NEG	0	NEG	0	NEG	0	NEG	0	NEG	0	11658	-40C (VG041)
2018-09-11			0	28.93	0	27.43	0	30.7	sese	Nonsecretor	03-00888	2013-07-19	Neg					Neg		2013-07-15	Stool	11661	3	M	2012-05-22	2013-07-12	13	Yes	Yes	0.05	NEG	0	NEG	0	NEG	0	NEG	0	NEG	0	NEG	0	11661	-40C (VG041)
2018-09-11			27.52	28.66	26.59	27.71	27.02	28.2	Sese	Secretor	03-00891	2013-08-02	Neg					Neg		2013-07-19	Stool	11725	3	M	2008-07-31	2013-07-17	59	Yes	No	0.043	NEG	0	NEG	0	NEG	0	NEG	0	NEG	0	NEG	0	11725	-40C (VG041)
2018-08-03			27.66	28.84	27.82	28.89	28.74	29.99	Sese	Secretor	02-00393	2013-08-02	Neg					Neg		2013-07-22	Rectal aspirate	11738	2	M	2013-02-16	2013-07-19	5	Yes	Yes	0.066	NEG	0	NEG	0	NEG	0	NEG	0	NEG	0	NEG	0		11738
2018-07-24			0	28.37	0	28.01	0	28.62	sese	Nonsecretor	01-01803	2013-08-02	Neg					Neg		2013-07-22	Stool	11747	1	F	2008-12-10	2013-07-17	55	Yes	Yes	0.097	NEG	0	NEG	0	NEG	0	NEG	0	NEG	0	NEG	0		11747
2018-09-27			28.6	29.72	30.43	31.78	29.29	30.88	Sese	Secretor	03-00896	2013-08-02	Neg					Neg		2013-07-25	Rectal aspirate	11883	3	M	2013-06-23	2013-07-24	1	Yes	No	0.053	NEG	0	NEG	0	NEG	0	NEG	0	NEG	0	NEG	0	11883	-40C (VG041)
2018-07-26			28.32	0	27.85	0	27.34	0	SeSe	Secretor	02-00397	2013-08-02	Neg					Neg		2013-07-30	Nappy lining	11913	2	F	2009-06-12	2013-07-26	49	Yes	No	0.046	NEG	0	NEG	0	NEG	0	NEG	0	NEG	0	NEG	0		11913
2018-07-26			29.05	29.91	28.53	29.41	28.1	29.18	Sese	Secretor	02-00408	2013-08-16	Neg					Neg		2013-08-07	Nappy lining	12039	2	M	2013-05-22	2013-08-06	2	Yes	No	0.051	NEG	0	NEG	0	NEG	0	NEG	0	NEG	0	NEG	0		12039
2018-08-01			0	31.7	0	32.36	0	32.6	sese	Nonsecretor	02-00410	2013-08-16	Neg					Neg		2013-08-12	Rectal aspirate	12046	2	F	2011-09-16	2013-08-07	22	Yes	No	0.062	NEG	0	NEG	0	NEG	0	NEG	0	NEG	0	NEG	0		12046
2018-08-03			0	26.81	0	25.01	0	25.82	sese	Nonsecretor	02-00412	2013-08-16	Neg					Neg		2013-08-13	Stool	12053	2	M	2013-07-12	2013-08-12	1	Yes	No	0.057	NEG	0	NEG	0	NEG	0	NEG	0	NEG	0	NEG	0		12053
2018-07-26			0	0	35.02	0	36.83	0	SeSe	Secretor	01-01814	2013-08-16	Neg					Neg		2013-08-15	Stool	12055	1	M	2008-01-23	2013-08-13	66	Yes	No	0.056	NEG	0	NEG	0	NEG	0	NEG	0	NEG	0	NEG	0		12055
2018-08-01			27.42	28.39	27.53	28.54	33.4	34.79	Sese	Secretor	02-00415	2013-08-30	Neg					Neg		2013-08-19	Rectal aspirate	12064	2	F	2012-02-18	2013-08-16	17	Yes	No	0.044	NEG	0	NEG	0	NEG	0	NEG	0	NEG	0	NEG	0		12064
2018-08-01			27.02	28.13	28.45	29.67	27.92	29.35	Sese	Secretor	02-00417	2013-08-30	Neg					Neg		2013-08-21	Rectal aspirate	12069	2	F	2012-01-31	2013-08-20	18	Yes	Yes	0.056	NEG	0	NEG	0	NEG	0	NEG	0	NEG	0	NEG	0		12069
2018-09-27			27.19	28.46	26.52	28.01	31.16	32.34	Sese	Secretor	03-00912	2013-08-30	Neg					Neg		2013-08-27	Nappy lining	12106	3	F	2012-09-12	2013-08-26	11	Yes	No	0.067	NEG	0	NEG	0	NEG	0	NEG	0	NEG	0	NEG	0	12106	-40C (VG041)
2018-09-11			27.03	28.22	27.29	28.53	26.74	28.02	Sese	Secretor	03-00919	2013-09-27	Neg					Neg		2013-09-19	Rectal aspirate	12260	3	M	2013-04-23	2013-09-18	4	Yes	No	0.043	NEG	0	NEG	0	NEG	0	NEG	0	NEG	0	NEG	0	12260	-40C (VG041)
2018-08-28			0	31.15	0	29.38	0	29.64	sese	Nonsecretor	02-00423	2013-09-27	Neg					Neg		2013-09-20	Nappy lining	12261	2	F	2013-08-29	2013-09-19	0	Yes	No	0.045	NEG	0	NEG	0	NEG	0	NEG	0	NEG	0	NEG	0	12261	-40C (VG041)
2018-07-26			34.14	35.29	32.31	33.46	31.29	32.28	Sese	Secretor	01-01852	2013-10-25	Neg					Neg		2013-10-15	Nappy lining	12308	1	M	31/10/2008	2013-10-11	#VALUE!	Yes	No	0.054	NEG	0	NEG	0	NEG	0	NEG	0	NEG	0	NEG	0		12308
2018-08-01			0	34.46	0	0	0	29.28	sese	Nonsecretor	05-00415	2013-10-25	Neg					Neg		2013-10-22	Stool	12326	5	M	18/08/2013	2013-10-21	#VALUE!	Yes	No	0.052	NEG	0	NEG	0	NEG	0	NEG	0	NEG	0	NEG	0	12326	-40C (VG041)
2018-09-11			0	30.2	0	30.5	0	31.02	sese	Nonsecretor	03-00922	2013-10-25	Neg					Neg		2013-10-25	Stool	12330	3	M	09/10/2012	2013-10-23	13	Yes	No	0.048	NEG	0	NEG	0	NEG	0	NEG	0	NEG	0	NEG	0	12330	-40C (VG041)
2018-08-03			0	32.39	0	0	0	36.51	sese	Nonsecretor	05-00416	2013-10-25	Neg					Neg		2013-10-25	Stool	12331	5	F	23/12/2011	2013-10-24	#VALUE!	Yes	No	0.06	NEG	0	NEG	0	NEG	0	NEG	0	NEG	0	NEG	0	12331	-40C (VG041)
2018-09-27			0	24.7	0	24.76	0	27.4	sese	Nonsecretor	03-00926	2013-11-22	Neg					Neg		2013-11-08	Stool	12364	3	F	2013-08-28	2013-11-07	2	Yes	Yes	0.052	NEG	0	NEG	0	NEG	0	NEG	0	NEG	0	NEG	0	12364	-40C (VG041)
2018-09-19			0	28.2	0	26.52	0	29.06	sese	Nonsecretor	05-00418	2013-11-22	Neg					Neg		2013-11-08	Stool	12365	5	M	2012-12-27	2013-11-05	10	Yes	Yes	0.082	NEG	0	NEG	0	NEG	0	NEG	0	NEG	0	NEG	0	12365	-40C (VG041)
2018-07-24			0	28.69	0	28.55	0	28.63	sese	Nonsecretor	01-01877	2013-11-22	Neg					Neg		2013-11-12	Nappy lining	12377	1	F	2013-10-15	2013-11-08	0	Yes	No	0.048	NEG	0	NEG	0	NEG	0	NEG	0	NEG	0	NEG	0		12377
2018-08-01			0	25.02	0	24.26	0	24.76	sese	Nonsecretor	02-00432	2013-12-20	Neg					Neg		2013-12-06	Rectal aspirate	12608	2	F	31/10/2013	2013-12-05	#VALUE!	Yes	Yes	0.06	NEG	0	NEG	0	NEG	0	NEG	0	NEG	0	NEG	0		12608
2018-07-26			29.83	31.03	30.4	31.34	29.78	30.67	Sese	Secretor	03-00940	2014-01-10	Neg					Neg		2014-01-10	Rectal Aspirate	12647	3	M	2013-12-27	2014-01-09	0	Yes	Yes	0.047	NEG	0	NEG	0	NEG	0	NEG	0	NEG	0	NEG	0
2018-09-19			27.76	28.59	27.3	28.2	27.16	27.83	Sese	Secretor	05-00423	2014-01-10	Neg	Neg	Neg	Neg	Neg	Neg		2014-01-10	Stool	12649	5	M	2013-10-29	2014-01-08	2	Yes	No	0.051	NEG	0	NEG	0	NEG	0	NEG	0	NEG	0	NEG	0
2018-07-24			0	27.19	0	30.47	0	27.09	sese	Nonsecretor	01-01899	2014-01-24	Neg					Neg		2014-01-16	Nappy Liner	12654	1	M	2013-11-17	2014-01-10	1	Yes	No	0.048	NEG	0	NEG	0	NEG	0	NEG	0	NEG	0	NEG	0
2018-08-03			0	0	0	25.73	0	25.8	sese	Nonsecretor	02-00436	2014-01-24	Neg					Neg		2014-01-23	Rectal Aspirate	12675	2	M	2013-12-04	2014-01-22	1	Yes	Yes	0.111	NEG	0	NEG	0	NEG	0	NEG	0	NEG	0	NEG	0
2018-08-28			30.88	0	29	0	29.33	0	SeSe	Secretor	02-00438	2014-01-24	Neg					Neg		2014-01-23	Rectal Aspirate	12676	2	M	2013-12-20	2014-01-22	1	Yes	Yes	0.054	NEG	0	NEG	0	NEG	0	NEG	0	NEG	0	NEG	0
2018-07-26			0	28.65	0	28.15	0	32.44	sese	Nonsecretor	05-00432	2014-02-07	Neg					Neg		2014-01-24	Stool	12682	5	M	2013-11-13	2014-01-21	2	Yes	Yes	0.049	NEG	0	NEG	0	NEG	0	NEG	0	NEG	0	NEG	0
2018-08-28			27.73	0	26.64	0	26.63	0	SeSe	Secretor	02-00441	2014-02-07	Neg					Neg		2014-01-29	Stool	12712	2	F	2012-03-22	2014-01-28	22	Yes	Yes	0.053	NEG	0	NEG	0	NEG	0	NEG	0	NEG	0	NEG	0
2018-08-01			0	26.37	0	26.44	0	26.26	sese	Nonsecretor	03-00948	2014-02-07	Neg					Neg		2014-01-31	Stool	12718	3	F	2014-01-15	2014-01-29	0	Yes	Yes	0.077	NEG	0	NEG	0	NEG	0	NEG	0	NEG	0	NEG	0
2018-07-26			0	29.11	0	31.06	0	30.34	sese	Nonsecretor	03-00951	2014-02-07	Neg					Neg		2014-02-04	Rectal Aspirate	12722	3	M	2013-09-21	2014-01-31	4	Yes	Yes	0.067	NEG	0	NEG	0	NEG	0	NEG	0	NEG	0	NEG	0
2018-07-26			0	30.26	0	29.94	0	29.27	sese	Nonsecretor	03-00952	2014-02-07	Neg					Neg		2014-02-04	Rectal Aspirate	12723	3	M	2013-11-24	2014-02-03	2	Yes	Yes	0.061	NEG	0	NEG	0	NEG	0	NEG	0	NEG	0	NEG	0
2018-08-03			28.28	0	28.69	0	28.13	0	SeSe	Secretor	02-00442	2014-02-07	Neg					Neg		2014-02-06	Rectal Aspirate	12726	2	F	2013-04-01	2014-02-05	10	Yes	Yes	0.087	NEG	0	NEG	0	NEG	0	NEG	0	NEG	0	NEG	0
2018-08-01			30.91	0	32.36	0	35.03	0	SeSe	Secretor	05-00438	2014-02-07	Neg					Neg		2014-02-07	Stool	12732	5	F	2009-05-30	2014-01-30	56	Yes	No	Insufficient	NEG	0	NEG	0	NEG	0	NEG	0	NEG	0	NEG	0
2018-07-24			0	27.79	0	29.19	0	27.57	sese	Nonsecretor	01-01919	2014-02-21	Neg					Neg		2014-02-07	Rectal Aspirate	12737	1	M	2013-05-19	2014-02-06	8	Yes	Yes	0.061	NEG	0	NEG	0	NEG	0	NEG	0	NEG	0	NEG	0
2018-07-26			29.42	30.47	29.52	30.55	29.39	30.34	Sese	Secretor	01-01921	2014-02-21	Neg					Neg		2014-02-07	Rectal Aspirate	12738	1	M	2010-12-20	2014-02-06	37	Yes	Yes	0.102	NEG	0	NEG	0	NEG	0	NEG	0	NEG	0	NEG	0
2018-07-26			0	32.47	0	0	0	29.49	sese	Nonsecretor	01-01923	2014-02-21	Neg					Neg		2014-02-07	Rectal Aspirate	12740	1	F	2012-02-19	2014-02-07	23	Yes	Yes	0.049	NEG	0	NEG	0	NEG	0	NEG	0	NEG	0	NEG	0
2018-08-28			0	30.45	0	29.58	0	30.07	sese	Nonsecretor	02-00443	2014-02-21	Neg					Neg		2014-02-10	Rectal Aspirate	12741	2	M	2013-02-12	2014-02-07	11	Yes	Yes	0.073	NEG	0	NEG	0	NEG	0	NEG	0	NEG	0	NEG	0
2018-08-03			0	37.06	0	30.45	0	38.26	sese	Nonsecretor	02-00444	2014-02-21	Insufficient	Neg	Neg	Neg	Neg	Neg		2014-02-10	Rectal Aspirate	12742	2	F	2012-04-08	2014-02-07	21	Yes	No	Insufficient	NEG	0	NEG	0	NEG	0	NEG	0	NEG	0	NEG	0
2018-07-26			0	28.95	0	28.23	0	28.28	sese	Nonsecretor	01-01925	2014-02-21	Neg					Neg		2014-02-12	Stool	12750	1	M	2014-01-21	2014-02-07	0	Yes	Yes	0.049	NEG	0	NEG	0	NEG	0	NEG	0	NEG	0	NEG	0
2018-07-26			30.54	31.56	30.68	31.38	29.44	30.5	Sese	Secretor	01-01927	2014-02-21	Neg					Neg		2014-02-12	Rectal Aspirate	12752	1	M	2013-09-27	2014-02-07	4	Yes	Yes	0.056	NEG	0	NEG	0	NEG	0	NEG	0	NEG	0	NEG	0
2018-08-01			27.65	0	28.69	0	37.11	0	SeSe	Secretor	01-01928	2014-02-21	Neg					Neg		2014-02-12	Nappy Liner	12753	1	M	2013-03-25	2014-02-07	10	Yes	Yes	0.048	NEG	0	NEG	0	NEG	0	NEG	0	NEG	0	NEG	0
2018-08-01			28.63	0	28.7	0	34.68	0	SeSe	Secretor	01-01930	2014-02-21	Neg					Neg		2014-02-12	Rectal Aspirate	12755	1	M	2012-10-02	2014-02-10	16	Yes	Yes	0.046	NEG	0	NEG	0	NEG	0	NEG	0	NEG	0	NEG	0
2018-08-01			0	31.35	0	31.35	0	31.78	sese	Nonsecretor	01-01932	2014-02-21	Neg					Neg		2014-02-12	Nappy Liner	12757	1	M	2014-01-04	2014-02-10	1	Yes	Yes	0.046	NEG	0	NEG	0	NEG	0	NEG	0	NEG	0	NEG	0
2018-08-28			29	30.1	29.79	31.02	28.46	29.65	Sese	Secretor	02-00446	2014-02-21	Neg					Neg		2014-02-14	Rectal Aspirate	12845	2	M	2011-06-19	2014-02-13	31	Yes	Yes	0.051	NEG	0	NEG	0	NEG	0	NEG	0	NEG	0	NEG	0
2018-08-28			27.14	28.05	26.67	27.7	27.46	28.62	Sese	Secretor	02-00447	2014-02-21	Neg					Neg		2014-02-14	Rectal Aspirate	12846	2	M	2012-05-30	2014-02-13	20	Yes	Yes	0.058	NEG	0	NEG	0	NEG	0	NEG	0	NEG	0	NEG	0
2018-07-26			37.17	38.8	30.1	31.23	0	0	Sese	Secretor	05-00442	2014-02-21	Neg					Neg		2014-02-14	Stool	12847	5	F	2013-06-13	2014-02-04	7	Yes	Yes	0.049	NEG	0	NEG	0	NEG	0	NEG	0	NEG	0	NEG	0
2018-07-24			27.9	29.32	28.25	29.42	28.15	29.53	Sese	Secretor	05-00447	2014-02-21	Neg					Neg		2014-02-14	Stool	12850	5	F	2014-01-29	2014-02-12	0	Yes	Yes	0.056	NEG	0	NEG	0	NEG	0	NEG	0	NEG	0	NEG	0
2018-08-01			0	31.74	0	0	0	29.97	sese	Nonsecretor	01-01939	2014-02-21	Insufficient	Neg	Neg	Neg	Neg	Neg		2014-02-14	Nappy Liner	12854	1	M	2012-12-23	2014-02-11	13	Yes	No	Insufficient	NEG	0	NEG	0	NEG	0	NEG	0	NEG	0	NEG	0
2018-08-01			0	29.35	0	29.34	0	29.56	sese	Nonsecretor	01-01940	2014-02-21	Neg					Neg		2014-02-14	Stool	12855	1	F	2013-11-22	2014-02-11	2	Yes	Yes	0.086	NEG	0	NEG	0	NEG	0	NEG	0	NEG	0	NEG	0
2018-08-01			0	0	27.58	28.71	32.56	34.23	Sese	Secretor	01-01944	2014-02-21	Neg					Neg		2014-02-14	Stool	12859	1	F	2013-01-31	2014-02-12	12	Yes	Yes	0.062	NEG	0	NEG	0	NEG	0	NEG	0	NEG	0	NEG	0
2018-07-26			0	31.09	0	32.79	0	32.61	sese	Nonsecretor	03-00960	2014-02-21	Insufficient	Neg	Neg	Neg	Neg	Neg		2014-02-18	Stool	12864	3	F	2013-07-20	2014-02-17	6	No	No	Insufficient	NEG	0	NEG	0	NEG	0	NEG	0	NEG	0	NEG	0
2018-08-03			0	27.33	0	27.1	0	28.08	sese	Nonsecretor	01-01947	2014-02-21	Neg					Neg		2014-02-18	Nappy Liner	12865	1	F	2012-02-04	2014-02-13	24	Yes	Yes	0.054	NEG	0	NEG	0	NEG	0	NEG	0	NEG	0	NEG	0
2018-08-03			0	29.68	0	29.48	0	29.69	sese	Nonsecretor	01-01950	2014-02-21	Neg	Neg	Neg	Neg	Neg	Neg		2014-02-18	Nappy Liner	12868	1	F	2013-03-13	2014-02-13	11	Yes	Yes	0.059	NEG	0	NEG	0	NEG	0	NEG	0	NEG	0	NEG	0
2018-08-03			32.58	0	34.01	0	36.37	0	SeSe	Secretor	01-01952	2014-02-21	Neg					Neg		2014-02-18	Nappy Liner	12869	1	M	2013-07-23	2014-02-14	6	Yes	Yes	0.098	NEG	0	NEG	0	NEG	0	NEG	0	NEG	0	NEG	0
2018-08-03			0	30.62	0	31.49	0	30.37	sese	Nonsecretor	01-01954	2014-02-21	Neg					Neg		2014-02-19	Nappy Liner	12887	1	M	2013-10-04	2014-02-16	4	Yes	No	0.074	NEG	0	NEG	0	NEG	0	NEG	0	NEG	0	NEG	0
2018-08-03			27.43	28.6	27.55	28.83	27.88	29.05	Sese	Secretor	01-01955	2014-02-21	Neg					Neg		2014-02-19	Nappy Liner	12888	1	M	2012-02-17	2014-02-17	24	Yes	Yes	0.047	NEG	0	NEG	0	NEG	0	NEG	0	NEG	0	NEG	0
2018-08-28			27.84	29.14	27.17	28.31	26.85	27.95	Sese	Secretor	02-00448	2014-02-21	Neg					Neg		2014-02-20	Nappy Liner	12893	2	M	2013-08-23	2014-02-19	5	Yes	Yes	0.044	NEG	0	NEG	0	NEG	0	NEG	0	NEG	0	NEG	0
2018-08-01			0	28.2	0	0	0	28.55	sese	Nonsecretor	03-00962	2014-02-21	Neg					Neg		2014-02-20	Stool	12895	3	M	2013-02-19	2014-02-18	11	Yes	Yes	0.098	NEG	0	NEG	0	NEG	0	NEG	0	NEG	0	NEG	0
2018-08-01			27.24	28.54	34.46	36.37	26.89	27.96	Sese	Secretor	03-00963	2014-02-21	Neg					Neg		2014-02-20	Stool	12896	3	M	2013-07-27	2014-02-18	6	Yes	Yes	0.052	NEG	0	NEG	0	NEG	0	NEG	0	NEG	0	NEG	0
2018-08-28			28.09	28.61	27.67	28.23	27.85	28.16	Sese	Secretor	01-01958	2014-02-21	Neg					Neg		2014-02-20	Nappy Liner	12898	1	F	2013-09-18	2014-02-18	5	Yes	Yes	0.047	NEG	0	NEG	0	NEG	0	NEG	0	NEG	0	NEG	0
2018-08-28			26	26.55	26.2	26.76	26.16	26.71	Sese	Secretor	01-01961	2014-02-21	Neg					Neg		2014-02-20	Stool	12901	1	M	2013-08-03	2014-02-18	6	Yes	Yes	0.081	NEG	0	NEG	0	NEG	0	NEG	0	NEG	0	NEG	0
2018-08-28			0	28.12	0	27.97	0	28.14	sese	Nonsecretor	01-01964	2014-02-21	Neg					Neg		2014-02-20	Nappy Liner	12904	1	F	2011-09-20	2014-02-18	28	Yes	Yes	0.064	NEG	0	NEG	0	NEG	0	NEG	0	NEG	0	NEG	0
2018-08-28			28.58	0	29.14	0	28.02	0	SeSe	Secretor	01-01968	2014-02-21	Neg					Neg		2014-02-20	Nappy Liner	12906	1	F	2013-01-06	2014-02-19	13	Yes	Yes	0.044	NEG	0	NEG	0	NEG	0	NEG	0	NEG	0	NEG	0
2018-08-28			28.89	29.36	28.85	29.51	29.28	30.01	Sese	Secretor	01-01971	2014-02-21	Neg					Neg		2014-02-20	Nappy Liner	12909	1	M	2013-02-17	2014-02-19	12	Yes	Yes	0.063	NEG	0	NEG	0	NEG	0	NEG	0	NEG	0	NEG	0
2018-08-28			0	27.69	0	28.19	0	27.79	sese	Nonsecretor	01-01972	2014-02-21	Neg					Neg		2014-02-20	Nappy Liner	12910	1	F	2013-04-21	2014-02-19	9	Yes	Yes	0.045	NEG	0	NEG	0	NEG	0	NEG	0	NEG	0	NEG	0
2018-08-28			0	29.01	0	28.35	0	28.65	sese	Nonsecretor	02-00450	2014-02-21	Neg					Neg		2014-02-21	Stool	12912	2	F	2010-11-06	2014-02-20	39	Yes	Yes	0.049	NEG	0	NEG	0	NEG	0	NEG	0	NEG	0	NEG	0
2018-08-01			25.64	26.83	25.55	26.58	0	0	Sese	Secretor	03-00968	2014-03-07	Neg					Neg		2014-02-27	Nappy Liner	12956	3	F	2013-07-27	2014-02-25	6	Yes	Yes	0.059	NEG	0	NEG	0	NEG	0	NEG	0	NEG	0	NEG	0
2018-08-28			27.1	27.76	27.19	27.73	27.15	27.8	Sese	Secretor	01-01986	2014-03-07	Neg					Neg		2014-03-03	Stool	12979	1	M	2012-06-25	2014-02-26	20	Yes	Yes	0.09	NEG	0	NEG	0	NEG	0	NEG	0	NEG	0	NEG	0
2018-08-28			26.64	0	27	0	27.38	0	SeSe	Secretor	01-01987	2014-03-07	Neg					Neg		2014-03-03	Stool	12980	1	F	2013-08-18	2014-02-26	6	Yes	Yes	0.054	NEG	0	NEG	0	NEG	0	NEG	0	NEG	0	NEG	0
2018-08-01			29.78	31.13	28.01	29.12	28.81	30.01	Sese	Secretor	03-00971	2014-03-07	Neg					Neg		2014-03-05	Nappy Liner	12987	3	M	2013-08-12	2014-03-03	6	Yes	Yes	0.049	NEG	0	NEG	0	NEG	0	NEG	0	NEG	0	NEG	0
2018-08-28			26.98	0	27.12	0	27.29	0	SeSe	Secretor	01-01991	2014-03-07	Neg					Neg		2014-03-05	Stool	12989	1	M	2012-12-14	2014-03-03	14	Yes	Yes	0.062	NEG	0	NEG	0	NEG	0	NEG	0	NEG	0	NEG	0
2018-09-27			0	27.49	0	28.58	0	28.98	sese	Nonsecretor	02-00451	2014-03-07	Neg					Neg		2014-03-07	Rectal Aspirate	13008	2	F	2012-07-20	2014-03-05	19	Yes	Yes	0.058	NEG	0	NEG	0	NEG	0	NEG	0	NEG	0	NEG	0
2018-06-15		3.76	31.45	0	32.74	0	31.07	0	SeSe	Secretor	05-00454	2014-03-07	Neg					Neg		2014-03-07	Stool	13012	5	F	2013-01-31	2014-02-20	12	Yes	Yes	0.053	NEG	0	NEG	0	NEG	0	NEG	0	NEG	0	NEG	0
2018-08-28			25.03	0	25.54	0	26.2	0	SeSe	Secretor	01-01996	2014-03-20	Neg	Neg	Neg	Neg	Neg	Neg		2014-03-07	Nappy Liner	13014	1	M	2013-09-09	2014-03-06	5	Yes	No	0.049	NEG	0	NEG	0	NEG	0	NEG	0	NEG	0	NEG	0
2018-08-28			29.23	0	29.14	0	29.18	0	SeSe	Secretor	01-02000	2014-03-20	Neg					Neg		2014-03-07	Nappy Liner	13018	1	F	2012-06-27	2014-03-05	20	Yes	Yes	0.063	NEG	0	NEG	0	NEG	0	NEG	0	NEG	0	NEG	0
2018-08-28			0	26.62	0	25.59	0	26.62	sese	Nonsecretor	01-02002	2014-03-20	Neg					Neg		2014-03-07	Nappy Liner	13020	1	F	2013-06-02	2014-03-05	9	Yes	Yes	0.064	NEG	0	NEG	0	NEG	0	NEG	0	NEG	0	NEG	0
2018-08-03			0	29.89	0	31.39	0	29.42	sese	Nonsecretor	03-00975	2014-03-20	Neg					Neg		2014-03-10	Nappy Liner	13024	3	M	2012-11-02	2014-03-06	16	Yes	Yes	0.05	NEG	0	NEG	0	NEG	0	NEG	0	NEG	0	NEG	0
2018-08-28			0	26.59	0	26.52	0	26.47	sese	Nonsecretor	02-00453	2014-03-20	Neg					Neg		2014-03-12	Stool	13025	2	F	15/15/2013	2014-03-11	#VALUE!	Yes	Yes	0.051	NEG	0	NEG	0	NEG	0	NEG	0	NEG	0	NEG	0
2018-08-28			33.17	33.94	28.74	29.59	29.89	30.29	Sese	Secretor	01-02005	2014-03-20	Neg					Neg		2014-03-13	Nappy Liner	13027	1	M	2014-05-02	2014-03-11	#NUM!	Yes	Yes	0.05	NEG	0	NEG	0	NEG	0	NEG	0	NEG	0	NEG	0
2018-08-28			30.86	31.3	32.7	33.25	32.1	32.65	Sese	Secretor	01-02006	2014-03-20	Neg					Neg		2014-03-13	Nappy Liner	13028	1	F	2013-12-10	2014-03-10	3	Yes	Yes	0.063	NEG	0	NEG	0	NEG	0	NEG	0	NEG	0	NEG	0
2018-09-27			28.17	29.38	27.89	29.12	32.99	34.25	Sese	Secretor	01-02008	2014-03-20	Neg					Neg		2014-03-13	Nappy Liner	13030	1	F	2013-01-03	2014-03-10	14	Yes	Yes	0.066	NEG	0	NEG	0	NEG	0	NEG	0	NEG	0	NEG	0
2018-08-03			0	36.57	0	0	0	30.29	sese	Nonsecretor	03-00977	2014-03-20	Neg					Neg		2014-03-14	Nappy Liner	13035	3	F	2013-07-11	2014-03-13	8	Yes	Yes	0.047	NEG	0	NEG	0	NEG	0	NEG	0	NEG	0	NEG	0
2018-08-03			26.43	0	26.93	0	29.45	0	SeSe	Secretor	03-00978	2014-03-20	Neg					Neg		2014-03-17	Rectal Aspirate	13068	3	M	2014-02-08	2014-03-14	1	Yes	Yes	0.053	NEG	0	NEG	0	NEG	0	NEG	0	NEG	0	NEG	0
2018-08-03			26.15	27.19	26.37	27.52	26.39	27.59	Sese	Secretor	03-00979	2014-03-20	Neg	Neg	Neg	Neg	Neg	Neg		2014-03-17	Stool	13069	3	M	2014-02-15	2014-03-14	0	Yes	Yes	0.063	NEG	0	NEG	0	NEG	0	NEG	0	NEG	0	NEG	0
2018-08-28			0	27.83	0	28.44	0	28.65	sese	Nonsecretor	02-00454	2014-04-04	Neg					Neg		2014-03-24	Stool	13071	2	F	2013-09-17	2014-03-19	6	Yes	Yes	0.071	NEG	0	NEG	0	NEG	0	NEG	0	NEG	0	NEG	0
2018-08-03			29.01	30.33	29.17	30.46	28.88	30.2	Sese	Secretor	03-00980	2014-04-04	Neg					Neg		2014-03-26	Nappy Liner	13172	3	M	2014-02-06	2014-03-25	1	Yes	Yes	0.061	NEG	0	NEG	0	NEG	0	NEG	0	NEG	0	NEG	0
2018-08-28			28.16	29.28	29.22	30.55	29.66	30.9	Sese	Secretor	02-00455	2014-04-04	Neg					Neg		2014-03-28	Stool	13174	2	F	2012-05-01	2014-03-27	22	Yes	Yes	0.085	NEG	0	NEG	0	NEG	0	NEG	0	NEG	0	NEG	0
2018-08-28			27.29	28.28	27.12	28.05	27.3	28.24	Sese	Secretor	02-00456	2014-04-04	Neg					Neg		2014-04-01	Rectal Aspirate	13175	2	F	2013-10-19	2014-03-28	5	Yes	No	Insufficient	NEG	0	NEG	0	NEG	0	NEG	0	NEG	0	NEG	0
2018-08-03			0	26.49	0	27.03	0	26.51	sese	Nonsecretor	03-00981	2014-04-04	Neg					Neg		2014-04-01	Rectal Aspirate	13176	3	F	2014-03-04	2014-03-31	0	Yes	Yes	0.071	NEG	0	NEG	0	NEG	0	NEG	0	NEG	0	NEG	0
2018-08-28			0	28.49	0	29.14	0	28.97	sese	Nonsecretor	01-02018	2014-04-04	Neg					Neg		2014-04-01	Stool	13179	1	M	2011-08-17	2014-03-18	31	Yes	No	0.072	NEG	0	NEG	0	NEG	0	NEG	0	NEG	0	NEG	0
2018-08-28			0	26.11	0	26.53	0	25.58	sese	Nonsecretor	02-00458	2014-04-17	Neg					Neg		2014-04-04	Rectal Aspirate	13224	2	F	2013-01-23	2014-04-03	14	Yes	Yes	0.064	NEG	0	NEG	0	NEG	0	NEG	0	NEG	0	NEG	0
2018-09-04			25.12	0	25.23	0	25.04	0	SeSe	Secretor	03-00983	2014-04-17	Neg					Neg		2014-04-07	Stool	13227	3	M	2012-08-07	2014-04-04	19	No	Yes	0.091	NEG	0	NEG	0	NEG	0	NEG	0	NEG	0	NEG	0
2018-08-28			26.5	0	24.31	0	24.81	0	SeSe	Secretor	02-00459	2014-04-17	Neg					Neg		2014-04-09	Stool	13254	2	F	2013-08-22	2014-04-08	7	Yes	No	0.055	NEG	0	NEG	0	NEG	0	NEG	0	NEG	0	NEG	0
2018-07-24			0	32.02	0	31.4	0	34.95	sese	Nonsecretor	05-00462	2014-04-17	Insufficient	Neg	Neg	Neg	Neg	Neg		2014-04-11	Stool	13256	5	F	2014-02-19	2014-04-10	1	Yes	No	Insufficient	NEG	0	NEG	0	NEG	0	NEG	0	NEG	0	NEG	0
2018-08-28			27.87	0	26.32	0	26.19	0	SeSe	Secretor	01-02054	2014-05-02	Neg					Neg		2014-04-25	Stool	13373	1	M	2012-12-23	2014-04-24	16	Yes	Yes	0.091	NEG	0	NEG	0	NEG	0	NEG	0	NEG	0	NEG	0
2018-08-28			28.21	0	28.46	0	35.14	0	SeSe	Secretor	01-02055	2014-05-02	Neg					Neg		2014-04-25	Nappy Liner	13374	1	F	2012-09-02	2014-04-24	19	Yes	Yes	0.048	NEG	0	NEG	0	NEG	0	NEG	0	NEG	0	NEG	0
2018-09-04			23.89	0	23.94	0	23.56	0	SeSe	Secretor	01-02059	2014-05-16	Neg					Neg		2014-05-06	Nappy Liner	13405	1	M	2013-09-29	2014-05-02	7	Yes	Yes	0.046	NEG	0	NEG	0	NEG	0	NEG	0	NEG	0	NEG	0
2018-09-04			25.29	26.62	25.46	26.96	29.5	31.54	Sese	Secretor	03-00987	2014-05-16	Neg					Neg		2014-05-08	Stool	13406	3	F	2013-10-08	2014-05-06	6	Yes	Yes	0.073	NEG	0	NEG	0	NEG	0	NEG	0	NEG	0	NEG	0
2018-09-04			0	28.17	0	28.36	0	28.38	sese	Nonsecretor	01-02062	2014-05-16	Neg					Neg		2014-05-09	Nappy Liner	13434	1	M	2011-08-19	2014-05-08	32	Yes	Yes	0.048	NEG	0	NEG	0	NEG	0	NEG	0	NEG	0	NEG	0
2018-09-04			26.57	27.81	26.21	27.78	26.21	27.66	Sese	Secretor	01-02061	2014-05-16	Neg					Neg		2014-05-09	Nappy Liner	13435	1	M	2011-02-14	2014-05-08	38	Yes	Yes	0.05	NEG	0	NEG	0	NEG	0	NEG	0	NEG	0	NEG	0
2018-07-24			25.05	0	27.99	0	28.96	0	SeSe	Secretor	05-00474	2014-05-16	Neg					Neg		2014-05-16	Stool	13443	5	M	2013-12-29	2014-05-14	4	Yes	Yes	0.049	NEG	0	NEG	0	NEG	0	NEG	0	NEG	0	NEG	0
2018-08-28			0	27	0	26.66	0	26.47	sese	Nonsecretor	02-00461	2014-05-30	Neg					Neg		2014-05-22	Stool	13455	2	F	2014-03-16	2014-05-21	2	Yes	Yes	0.053	NEG	0	NEG	0	NEG	0	NEG	0	NEG	0	NEG	0
2018-09-04			28	29.47	27.84	29.32	27.29	28.7	Sese	Secretor	01-02079	2014-06-13	Neg					Neg		2014-06-02	Nappy Liner	13570	1	M	2014-02-15	2014-05-27	3	Yes	Yes	0.05	NEG	0	NEG	0	NEG	0	NEG	0	NEG	0	NEG	0
2018-09-04			26.77	28.26	26.33	27.64	26.85	28.22	Sese	Secretor	01-02080	2014-06-13	Neg					Neg		2014-06-02	Nappy Liner	13571	1	F	2013-05-24	2014-05-27	12	Yes	Yes	0.048	NEG	0	NEG	0	NEG	0	NEG	0	NEG	0	NEG	0
2018-09-04			28.09	29.51	28.18	29.56	27.59	29.01	Sese	Secretor	01-02082	2014-06-13	Neg					Neg		2014-06-02	Nappy Liner	13573	1	F	2013-01-21	2014-05-28	16	Yes	Yes	0.054	NEG	0	NEG	0	NEG	0	NEG	0	NEG	0	NEG	0
2018-09-04			28.27	30	32.6	34.43	28.12	29.76	Sese	Secretor	01-02083	2014-06-13	Neg					Neg		2014-06-02	Stool	13574	1	M	2012-08-28	2014-05-30	21	Yes	Yes	0.052	NEG	0	NEG	0	NEG	0	NEG	0	NEG	0	NEG	0
2018-09-04			0	35.7	0	28.02	0	27.86	sese	Nonsecretor	01-02085	2014-06-13	Neg					Neg		2014-06-02	Rectal Aspirate	13576	1	M	2013-03-16	2014-05-30	14	Yes	Yes	0.074	NEG	0	NEG	0	NEG	0	NEG	0	NEG	0	NEG	0
2018-08-28			26.49	0	27.35	0	27.47	0	SeSe	Secretor	02-00464	2014-06-13	Neg					Neg		2014-06-12	Rectal Aspirate	13615	2	F	2014-01-29	2014-06-11	4	Yes	Yes	0.092	NEG	0	NEG	0	NEG	0	NEG	0	NEG	0	NEG	0
2018-08-28			26.6	0	25.67	0	25.17	0	SeSe	Secretor	02-00466	2014-06-27	Neg					Neg		2014-06-19	Rectal Aspirate	13631	2	F	2013-08-10	2014-06-18	10	Yes	Yes	0.091	NEG	0	NEG	0	NEG	0	NEG	0	NEG	0	NEG	0
2018-09-04			0	29.78	0	28.84	0	30.64	sese	Nonsecretor	01-02112	2014-06-27	Neg					Neg		2014-06-20	Nappy Liner	13645	1	M	2013-08-08	2014-06-14	10	Yes	Yes	0.057	NEG	0	NEG	0	NEG	0	NEG	0	NEG	0	NEG	0
2018-09-04			0	26.65	0	26.9	0	26.64	sese	Nonsecretor	01-02113	2014-06-27	Neg					Neg		2014-06-20	Stool	13646	1	M	2013-11-04	2014-06-13	7	Yes	Yes	0.102	NEG	0	NEG	0	NEG	0	NEG	0	NEG	0	NEG	0
2018-09-04			0	25.24	0	25.25	0	25.26	sese	Nonsecretor	01-02116	2014-06-27	Neg					Neg		2014-06-20	Rectal Aspirate	13649	1	M	2011-10-23	2014-06-13	31	Yes	Yes	0.114	NEG	0	NEG	0	NEG	0	NEG	0	NEG	0	NEG	0
2018-09-04			26.25	27.68	26.39	27.7	26.55	28.07	Sese	Secretor	01-02121	2014-06-27	Neg					Neg		2014-06-20	Nappy Liner	13655	1	M	2013-10-10	2014-06-18	8	Yes	Yes	0.047	NEG	0	NEG	0	NEG	0	NEG	0	NEG	0	NEG	0
2018-09-27			0	28.19	0	28.5	0	33.13	sese	Nonsecretor	01-02127	2014-06-27	Neg					Neg		2014-06-20	Stool	13661	1	M	2013-03-24	2014-06-13	14	Yes	Yes	0.055	NEG	0	NEG	0	NEG	0	NEG	0	NEG	0	NEG	0
2018-09-27			27.3	28.61	26.8	28.07	33.34	35.32	Sese	Secretor	01-02128	2014-06-27	Neg					Neg		2014-06-20	Stool	13662	1	M	2014-01-19	2014-06-18	4	Yes	Yes	0.066	NEG	0	NEG	0	NEG	0	NEG	0	NEG	0	NEG	0
2018-09-27			26.46	0	26.47	0	27.49	0	SeSe	Secretor	01-02141	2014-07-11	Neg					Neg		2014-07-03	Stool	13737	1	F	2013-03-31	2014-06-20	14	Yes	Yes	0.053	NEG	0	NEG	0	NEG	0	NEG	0	NEG	0	NEG	0
2018-09-27			26.42	27.81	25.76	27.13	26.21	27.48	Sese	Secretor	01-02143	2014-07-11	Neg					Neg		2014-07-03	Stool	13739	1	M	2014-03-30	2014-06-20	2	Yes	Yes	0.061	NEG	0	NEG	0	NEG	0	NEG	0	NEG	0	NEG	0
2018-08-01			0	37.8	0	30.28	0	30.49	sese	Nonsecretor	05-00480	2014-07-11	Neg					Neg		2014-07-04	Stool	13742	5	F	2014-04-05	2014-06-25	2	Yes	Yes	0.06	NEG	0	NEG	0	NEG	0	NEG	0	NEG	0	NEG	0
2018-08-03			29.76	0	27.46	0	27.15	0	SeSe	Secretor	05-00484	2014-07-11	Neg					Neg		2014-07-04	Stool	13743	5	F	2013-10-22	2014-07-01	8	Yes	No	0.051	NEG	0	NEG	0	NEG	0	NEG	0	NEG	0	NEG	0
2018-08-28			0	27.23	0	33.16	0	28.38	sese	Nonsecretor	02-00468	2014-07-11	Neg					Neg		2014-07-08	Rectal Aspirate	13744	2	M	2011-10-01	2014-07-04	33	Yes	Yes	0.059	NEG	0	NEG	0	NEG	0	NEG	0	NEG	0	NEG	0
2018-09-19			28.32	28.92	33.02	33.73	29.34	30.46	Sese	Secretor	05-00486	2014-07-11	Neg					Neg		2014-07-08	Stool	13745	5	F	2013-11-30	2014-07-07	7	Yes	No	0.109	NEG	0	NEG	0	NEG	0	NEG	0	NEG	0	NEG	0
2018-09-27			26.29	27.56	26.87	28.28	30.12	31.63	Sese	Secretor	01-02154	2014-07-11	Neg					Neg		2014-07-09	Nappy Liner	13763	1	M	2013-12-05	2014-06-27	6	Yes	Yes	0.047	NEG	0	NEG	0	NEG	0	NEG	0	NEG	0	NEG	0
2018-09-27			0	29.31	0	31.87	0	29.74	sese	Nonsecretor	01-02158	2014-07-11	Neg					Neg		2014-07-09	Nappy Liner	13767	1	M	2013-09-03	2014-06-27	9	Yes	Yes	0.05	NEG	0	NEG	0	NEG	0	NEG	0	NEG	0	NEG	0
2018-09-27			0	31.7	0	27.65	38.07	37.88	sese	Nonsecretor	01-02168	2014-07-11	Neg					Neg		2014-07-10	Stool	13779	1	M	2014-01-01	2014-07-03	6	Yes	Yes	0.058	NEG	0	NEG	0	NEG	0	NEG	0	NEG	0	NEG	0
2018-09-19			30.9	31.53	31.59	32.49	33.57	34.3	Sese	Secretor	05-00494	2014-07-25	Neg					Neg		2014-07-18	Stool	13831	5	F	2011-10-05	2014-07-16	33	Yes	Yes	0.041	NEG	0	NEG	0	NEG	0	NEG	0	NEG	0	NEG	0
2018-09-19			29.06	29.96	29.2	30.02	29.77	30.74	Sese	Secretor	05-00505	Insufficient	Insufficient	Neg	Neg	Neg	Neg	Neg		2014-07-25	Stool	13874	5	F	2014-04-03	2014-07-20	3	Yes	No	Insufficient	NEG	0	NEG	0	NEG	0	NEG	0	NEG	0	NEG	0
2018-08-28			0	38.44	0	0	0	35.67	sese	Nonsecretor	02-00476	2014-08-22	Neg					Neg		2014-08-08	Stool	13950	2	M	2010-03-11	2014-08-07	52	Yes	Yes	0.056	NEG	0	NEG	0	NEG	0	NEG	0	NEG	0	NEG	0
2018-09-27			27.06	28.35	29.19	30.46	26.91	28.18	Sese	Secretor	01-02217	2014-08-22	Neg					Neg		2014-08-13	Rectal Aspirate	13962	1	F	2014-02-12	2014-08-06	5	Yes	Yes	0.056	NEG	0	NEG	0	NEG	0	NEG	0	NEG	0	NEG	0
2018-08-28			31.41	0	31.68	0	0	0	SeSe	Secretor	02-00485	2014-09-05	Neg					Neg		2014-08-25	Stool	14025	2	F	2010-12-01	2014-08-22	44	Yes	Yes	0.063	NEG	0	NEG	0	NEG	0	NEG	0	NEG	0	NEG	0
2018-08-28			33.79	35.25	33.1	34.52	34.37	35.83	Sese	Secretor	02-00486	2014-09-05	Neg					Neg		2014-08-27	Stool	14026	2	M	2013-09-30	2014-08-26	10	Yes	Yes	0.052	NEG	0	NEG	0	NEG	0	NEG	0	NEG	0	NEG	0
2018-08-28			0	30.75	0	31.61	0	30.17	sese	Nonsecretor	02-00494	2014-09-19	Neg					Neg		2014-09-16	Stool	14099	2	F	2014-05-10	2014-09-12	4	Yes	Yes	0.071	NEG	0	NEG	0	NEG	0	NEG	0	NEG	0	NEG	0
2018-08-28			32.88	34.26	34.38	35.83	0	0	Sese	Secretor	02-00495	2014-09-19	Neg					Neg		2014-09-18	Stool	14109	2	F	2014-01-21	2014-09-17	7	Yes	Yes	0.051	NEG	0	NEG	0	NEG	0	NEG	0	NEG	0	NEG	0
2018-08-28			0	26.79	0	26.61	0	27.36	sese	Nonsecretor	02-00496	2014-10-03	Neg					Neg		2014-09-19	Stool	14113	2	M	2014-08-14	2014-09-18	1	Yes	Yes	0.084	NEG	0	NEG	0	NEG	0	NEG	0	NEG	0	NEG	0
2018-08-28			0	37.38	0	35.08	0	35.15	sese	Nonsecretor	02-00497	2014-10-03	Neg					Neg		2014-09-22	Stool	14118	2	M	2013-12-04	2014-09-19	9	Yes	No	0.053	NEG	0	NEG	0	NEG	0	NEG	0	NEG	0	NEG	0
2018-09-27			26.12	27.52	26.33	27.79	28.95	30.27	Sese	Secretor	01-02266	2014-10-03	Neg					Neg		2014-09-29	Nappy Liner	14135	1	M	2014-05-15	2014-09-17	4	Yes	No	0.046	NEG	0	NEG	0	NEG	NEG	NEG	NEG	NEG	NEG	NEG	0
2018-08-28			26.06	0	26.79	0	26.45	0	SeSe	Secretor	02-00499	2014-10-03	Neg					Neg		2014-10-01	Rectal Aspirate	14146	2	F	2014-08-16	2014-09-30	1	Yes	Yes	0.06	NEG	0	NEG	0	NEG	0	NEG	0	NEG	0	NEG	0
2018-08-28			36.02	0	36.22	0	39.6	0	SeSe	Secretor	02-00503	2014-11-14	Neg					Neg		2014-11-12	Nappy Liner	14321	2	M	2013-12-30	2014-11-11	10	Yes	Yes	0.051	NEG	0	NEG	0	NEG	0	NEG	0	NEG	0	NEG	0
2018-08-28			0	30.92	0	34.39	0	38.07	sese	Nonsecretor	02-00504	2014-11-28	Neg					Neg		2014-11-14	Rectal Aspirate	14336	2	F	2014-09-24	2014-11-13	1	Yes	Yes	0.052	NEG	0	NEG	0	NEG	0	NEG	0	NEG	0	NEG	0
2018-08-28			31.21	0	29.37	0	0	0	SeSe	Secretor	02-00505	2014-11-28	Neg					Neg		2014-11-14	Stool	14337	2	F	2014-09-24	2014-11-13	1	Yes	Yes	0.047	NEG	0	NEG	0	NEG	0	NEG	0	NEG	0	NEG	0
2018-08-28			35.87	37.43	35.17	36.67	34.55	36.18	Sese	Secretor	02-00507	2014-12-24	Neg					Neg		2014-12-15	Unknown	14412	2	M	12/01/2014	2014-12-12	0	Yes	No	0.057	NEG	0	NEG	0	NEG	0	NEG	0	NEG	0	NEG	0
2018-08-28			36.93	38.58	36.58	38.29	37.05	38.44	Sese	Secretor	02-00509	2015-01-23	Neg					Neg		2015-01-06	Stool	14487	2	M	2014-11-01	2015-01-05	2	Yes	Yes	0.067	Neg	0	Neg	0	Neg	0	Neg	0	Neg	0	Neg	0	INC6622. ELISA not performed as scheduled for 09/01/2015 as it was the only specimen to test.
2018-08-28			0	33.28	0	33.42	0	38.56	sese	Nonsecretor	02-00510	2015-01-23	Neg					Neg		2015-01-20	Nappy lining	14497	2	M	2012-08-29	2015-01-18	28	Yes	Yes	0.052	Neg	0	Neg	0	Neg	0	Neg	0	Neg	0	Neg	0
2018-08-28			0	29.48	0	29.64	0	29.87	sese	Nonsecretor	02-00511	2015-02-20	Neg					Neg		2015-02-13	Nappy lining	14538	2	M	2015-01-09	2015-02-12	1	Yes	Yes	0.109	Neg	0	Neg	0	Neg	0	Neg	0	Neg	0	Neg	0
2018-08-28			0	34.37	0	0	0	33.36	sese	Nonsecretor	02-00513	2015-03-06	Neg					Neg		2015-02-26	Rectal Aspirate	14560	2	M	2014-06-29	2015-02-19	7	Yes	Yes	ND	Neg	0	Neg	0	Neg	0	Neg	0	Neg	0	Neg	0
2018-09-27			26.24	27.51	27.69	29.16	26.12	27.31	Sese	Secretor	01-02337	2015-03-06	Neg					Neg		2015-02-26	Nappy lining	14582	1	F	2013-12-01	2015-02-10	14	Yes	Yes	ND	Neg	00:00:00	Neg	00:00:00	Neg	0	Neg	0	Neg	0	Neg	0
2018-09-27			27.09	28.49	26.83	28.05	27.41	29.06	Sese	Secretor	01-02341	2015-03-06	Neg					Neg		2015-02-26	Nappy lining	14585	1	F	2014-02-04	2015-02-11	12	Yes	Yes	ND	Neg	0	Neg	0	Neg	0	Neg	0	Neg	0	Neg	0
2018-09-27			0	29.02	0	30.26	0	27.24	sese	Nonsecretor	01-02343	2015-03-06	Neg					Neg		2015-02-26	Nappy lining	14587	1	M	2010-12-19	2015-02-12	49	Yes	Yes	ND	Neg	0	Neg	0	Neg	0	Neg	0	Neg	0	Neg	0
2018-09-19			0	27.41	0	27.78	0	27.77	sese	Nonsecretor	01-02346	2015-03-06	Neg					Neg		2015-02-26	Nappy lining	14590	1	M	2013-10-20	2015-02-17	15	Yes	Yes	ND	Neg	0	Neg	0	Neg	0	Neg	0	Neg	0	Neg	0
2018-09-19			31.49	32.35	27.87	28.64	27.69	28.67	Sese	Secretor	01-02347	2015-03-06	Neg					Neg		2015-02-26	Rectal Aspirate	14591	1	M	2014-07-04	2015-02-17	7	Yes	Yes	ND	Neg	0	Neg	0	Neg	0	Neg	0	Neg	0	Neg	0
2018-08-28			0	26.7	0	27.02	0	27.08	sese	Nonsecretor	02-00514	2015-03-20	Neg					Neg		2015-03-11	Stool	14772	2	M	2014-06-04	2015-03-10	9	Yes	Yes	ND	Neg	0	Neg	0	Neg	0	Neg	0	Neg	0	Neg	0
2018-09-04			25.24	26.7	23.8	25.35	23.78	25.26	Sese	Secretor	03-00991	2015-03-20	Neg					Neg		2015-03-12	Stool	14776	3	M	2014-01-23	2015-03-11	13	Yes	Yes	ND	Neg	0	Neg	0	Neg	0	Neg	0	Neg	0	Neg	0
2018-09-04			23.87	25.4	23.34	24.77	23.33	24.96	Sese	Secretor	03-00992	2015-03-20	Neg					Neg		2015-03-13	Stool	14777	3	M	2014-05-23	2015-03-12	9	Yes	Yes	ND	Neg	0	Neg	0	Neg	0	Neg	0	Neg	0	Neg	0
2018-08-28			25.25	0	23.26	0	25.28	0	SeSe	Secretor	02-00516	2015-04-02	Neg					Neg		2015-03-27	Rectal Aspirate	14850	2	F	2014-10-05	2015-03-26	5	Yes	Yes	ND	Neg	0	Neg	0	Neg	0	Neg	0	Neg	0	Neg	0
2018-09-11			0	27.42	0	27.49	0	27.47	sese	Nonsecretor	03-00995	2015-04-02	Neg					Neg		2015-03-30	Nappy lining	14852	3	M	2015-03-25	2015-03-27	0	Yes	Yes	ND	Neg	0	Neg	0	Neg	0	Neg	0	Neg	0	Neg	0
2018-09-11			29.12	30.47	28.1	29.39	28.1	29.36	Sese	Secretor	03-00998	2015-04-17	Neg					Neg		2015-04-07	Rectal Aspirate	14887	3	M	2014-02-11	2015-04-02	13	Yes	Yes	ND	Neg	0	Neg	0	Neg	0	Neg	0	Neg	0	Neg	0
2018-08-28			0	26.47	0	26.48	0	27.02	sese	Nonsecretor	02-00517	2015-04-17	Neg					Neg		2015-04-09	Rectal Aspirate	14891	2	M	2014-06-03	2015-04-08	10	Yes	Yes	ND	Neg	0	Neg	0	Neg	0	Neg	0	Neg	0	Neg	0
2018-09-11			27.31	0	27.58	0	27.51	0	SeSe	Secretor	03-00999	2015-04-30	Neg					Neg		2015-04-17	Nappy lining	14919	3	M	20/12/2012	UNK	#VALUE!	Yes	No	ND	Neg	0	Neg	0	Neg		Neg	0	Neg	0	Neg	0
2018-09-11			0	26.73	0	28.03	0	26.78	sese	Nonsecretor	03-01001	2015-05-15	Neg					Neg		2015-05-05	Rectal Aspirate	14964	3	M	2014-09-16	2015-05-04	7	Yes	Yes	ND	Neg	0	Neg	0	Neg	0	Neg	0	Neg	0	Neg	0
2018-08-28			26.59	27.2	26.71	27.31	26.7	27.24	Sese	Secretor	02-00518	2015-05-15	Neg					Neg		2015-05-06	Stool	14979	2	M	2012-11-22	2015-05-04	29	Yes	Yes	ND	Neg	0	Neg	0	Neg	0	Neg	0	Neg	0	Neg	0
2018-08-28			0	28.3	0	28.45	0	28.37	sese	Nonsecretor	02-00519	2015-05-15	Neg					Neg		2015-05-06	Stool	14980	2	F	2013-06-28	2015-05-05	22	Yes	Yes	ND	Neg	0	Neg	0	Neg	0	Neg	0	Neg	0	Neg	0
2018-08-28			28.8	29.33	27.24	27.92	27.75	28.38	Sese	Secretor	02-00520	2015-05-15	Neg					Neg		2015-05-07	Nappy lining	14983	2	M	2015-03-25	2015-05-06	1	Yes	Yes	ND	Neg	0	Neg	0	Neg	0	Neg	0	Neg	0	Neg	0
2018-09-11			0	31.54	0	31.65	0	32.71	sese	Nonsecretor	03-01002	2015-05-15	Neg					Neg		2015-05-08	Nappy lining	15018	3	M	2015-04-20	2015-05-07	0	Yes	Yes	ND	Neg	0	Neg	0	Neg	0	Neg	0	Neg	0	Neg	0
									Numbers:
										SeSe	Sese	sese	UNK	Total:	Secretors	Non-secretors
										54	90	106	0	250	57.6	42.4

## Sheet: RV Pos
			Result 1		Result 2		Result 3
Extraction Date	Redo Date	NanoDrop [DNA]	FAM (Se)	VIC (se)	FAM	VIC	FAM	VIC	Genotype	Phenotype	Study No.	RV Screen Date	RV ELISA Result	VP7 RT	VP7 GT	VP4 RT	VP4 GT	RV Genotype	Sequencing	Date Received	Specimen Type	Lab No.	Site No.	Sex	DOB	DOC	Age (m)	CEDb	COTHI	AdV Screen	Adenovirus	Ct	Bocavirus	Ct	Norovirus GI	Ct	Norovirus GII	Ct	Astrovirus	Ct	Sapovirus	Ct	Comment	TAC Card (RV)
2018-10-09			29.15	0	0	0	29.46	0	SeSe	Secretor	02-51	08-07-2009	Neg	Neg	G1	Neg	P[8]	G1P8		06-07-2009	Nappy Lining	3820	2	M	02-04-2009	03-07-2009	1	No	INS-NL	Neg	neg	0	neg	0	neg	0	POS	25.97	neg	0	neg	0		3820
2018-10-09			26.73	0	0	0	29.46	0	SeSe	Secretor	02-56	09-07-2009	POS	Neg	G12	POS	P[8]	G12P8		08-07-2009	Stool	3864	2	M	10-10-2008	07-07-2009	8	No	Yes	Neg	POS	28.79	neg	0	neg	0	neg	0	neg	0	neg	0		3864
2018-10-09			0	0	27.14	28.73	26.99	28.36	Sese	Secretor	02-59	16-07-2009	POS	POS	G9	POS	P[8]	G9P8		15-07-2009	Stool	3900	2	M	05-02-2009	13-07-2009	#VALUE!	No	Yes	Neg	neg	0	neg	0	neg	0	neg	0	neg	0	neg	0		3900
2018-10-16			29.28	0	29.42	0	29.86	0	SeSe	Secretor	03-37	23-07-2009	POS	POS	G1	POS	P[8]	G1P8		22-07-2009	Stool	3935	3	M	04-12-2008	20-07-2009	#VALUE!	No	Yes	Neg	POS	22.15	neg	0	neg	0	neg	0	neg	0	neg	0		3935
2018-11-23			32.85	34.32	32.55	34.19	nd	nd	Sese	Secretor	03-24	27-07-2009	POS	POS	G1	POS	P[8]	G1P8		24-07-2009	Stool	3959	3	F	22-06-2008	22-07-2009	#VALUE!	No	INS-SP	Neg	neg	0	neg	0	neg	0	neg	0	neg	0	neg	0		3959
2018-11-23			27.55	28.94	28.07	29.31	nd	nd	Sese	Secretor	03-30	27-07-2009	POS	Neg	G1	POS	P[8]	G1P8		24-07-2009	Stool	3960	3	M	02-11-2008	22-07-2009	#VALUE!	No	Yes	Neg	neg	0	neg	0	neg	0	neg	0	neg	0	neg	0		3960
2018-10-09			28.22	29.83	27.49	28.93	29.23	30.67	Sese	Secretor	02-68	11-08-2009	POS	POS	G1	POS	P[8]	G1P8		06-08-2009	Stool	4024	2	F	08-07-2008	04-08-2009	8	No	Yes	Neg	neg	0	neg	0	neg	0	neg	0	neg	0	neg	0		4024
2018-10-09			29.64	31.08	30.92	32.5	28.61	29.96	Sese	Secretor	02-69	11-08-2009	POS	Neg	G1	POS	P[8]	G1P8		06-08-2009	Nappy Lining	4025	2	M	21-10-2008	04-08-2009	#VALUE!	No	INS-NL	Neg	neg	0	neg	0	neg	0	neg	0	neg	0	neg	0		4025
2018-10-09			27.22	0	26.19	0	26.89	0	SeSe	Secretor	02-70	11-08-2009	Neg	Neg	G1	Neg	P[6]	G1P6		06-08-2009	Nappy Lining	4026	2	F	13-02-2009	04-08-2009	#VALUE!	No	INS-NL	Neg	neg	0	neg	0	neg	0	neg	0	neg	0	neg	0		4026
2018-10-09			29.43	31.08	32.94	34.89	31.1	32.62	Sese	Secretor	02-71	11-08-2009	POS	POS	G1	Neg	P[8]	G1P8		06-08-2009	Stool	4027	2	M	29-09-2008	05-08-2009	#VALUE!	No	Yes	Neg	neg	0	neg	0	neg	0	neg	0	neg	0	neg	0		4027
2018-10-16			31.57	0	30.53	0	32.01	0	SeSe	Secretor	03-11	11-08-2009	POS	POS	G1	POS	P[8]	G1P8		07-08-2009	Stool	4029	3	M	10-12-2008	05-08-2009	6	No	INS-SP	Neg	neg	0	neg	0	neg	0	neg	0	neg	0	POS	28.2		4029
2018-10-16			34.41	35.99	31.99	33.5	32.02	33.32	Sese	Secretor	03-14	11-08-2009	POS	POS	G1	POS	P[8]	G1P8		07-08-2009	Stool	4030	3	M	01-11-2008	03-08-2009	13	No	INS-SP	Neg	neg	0	neg	0	neg	0	neg	0	neg	0	neg	0		4030
2018-10-16			29.49	31.23	28.99	30.56	29.33	30.9	Sese	Secretor	03-25	11-08-2009	POS	POS	G1	Neg	P[8]	G1P8		07-08-2009	Stool	4031	3	F	06-09-2008	04-08-2009	9	No	Yes	Neg	neg	0	neg	0	neg	0	neg	0	neg	0	neg	0		4031
2018-10-16			27.85	0	27.68	0	27.17	0	SeSe	Secretor	03-29	11-08-2009	POS	POS	G1	Neg	P[8]	G1P8		07-08-2009	Nappy Lining	4032	3	M	23-05-2008	04-08-2009	#VALUE!	No	INS-NL	Neg	neg	0	neg	0	neg	0	neg	0	neg	0	neg	0		4032
2018-10-16			0	34.19	0	30.77	0	31.24	sese	Nonsecretor	03-32	11-08-2009	Neg	Neg	G1	Neg	P[8]	G1P8		07-08-2009	Stool	4033	3	F	08-09-2008	04-08-2009	7	No	Yes	Neg	POS	33.07	neg	0	neg	0	neg	0	neg	0	neg	0		4033
2018-10-16			0	32.2	0	31.79	0	31.36	sese	Nonsecretor	03-34	11-08-2009	POS	POS	G1	POS	P[8]	G1P8		07-08-2009	Nappy Lining	4034	3	F	07-12-2008	03-08-2009	7	No	INS-NL	Neg	neg	0	neg	0	neg	0	neg	0	neg	0	neg	0		4034
2018-11-23			29.21	30.59	32.82	34.25	nd	nd	Sese	Secretor	03-38	11-08-2009	Neg	Neg	G1	Neg	P[8]	G1P8		07-08-2009	Stool	4035	3	F	07-08-2008	05-08-2009	10	No	INS-SP	Neg	POS	33.36	neg	0	neg	0	POS	16.22	neg	0	neg	0		4035
2018-10-09			37.38	39.17	27.66	29.1	28.08	29.56	Sese	Secretor	02-64	11-08-2009	POS	POS	G2	POS	P[4]	G2P4		07-08-2009	Nappy Lining	4037	2	M	31-07-2008	31-07-2009	#VALUE!	No	INS-NL	Neg	neg	0	neg	0	neg	0	neg	0	neg	0	neg	0		4037
2018-10-09			0	30.51	0	29.12	0	30.26	sese	Nonsecretor	02-65	11-08-2009	Neg	Neg	G1	Neg	P[6]	G1P6		07-08-2009	Stool	4038	2	M	29-11-2007	03-08-2009	#VALUE!	No	Yes	Neg	POS	29.31	neg	0	neg	0	neg	0	neg	0	POS	37.55		4038
2018-06-15		2.83	0	27.94	0	27.43	0	27.99	sese	Nonsecretor	02-66	11-08-2009	POS	POS	G2	POS	P[6]	G2P6		07-08-2009	Nappy Lining	4039	2	M	06-03-2008	03-08-2009	9	No	INS-NL	Neg	POS	19.59	neg	0	neg	0	neg	0	neg	0	neg	0		4039
2018-10-09			28.42	29.83	27.64	29.22	27.77	29.45	Sese	Secretor	02-72	13-08-2009	POS	POS	G2	POS	P[6]	G2P6		12-08-2009	Stool	4048	2	M	19-10-2008	11-08-2009	#VALUE!	No	Yes	Neg	POS	21.93	neg	0	neg	0	neg	0	neg	0	neg	0		4048
2018-10-09			0	29.15	0	32.02	0	30.39	sese	Nonsecretor	02-73	13-08-2009	POS	POS	G2	POS	P[6]	G2P6		12-08-2009	Stool	4049	2	F	17-10-2008	11-08-2009	#VALUE!	No	Yes	Neg	neg	0	neg	0	neg	0	neg	0	neg	0	neg	0		4049
2018-10-16			0	31.84	0	31.14	0	32.38	sese	Nonsecretor	03-54	18-08-2009	POS	POS	G2	POS	P[6]	G2P6		14-08-2009	Stool	4084	3	M	19-08-2008	11-08-2009	#VALUE!	No	INS-SP	Neg	neg	0	neg	0	neg	0	neg	0	neg	0	neg	0		4084
2018-10-16			34.11	35.14	34.03	35.47	0	0	Sese	Secretor	03-56	18-08-2009	POS	POS	G1	POS	P[8]	G1P8		14-08-2009	Stool	4085	3	M	11-12-2008	12-08-2009	12	No	INS-SP	Neg	POS	26.72	neg	0	neg	0	neg	0	neg	0	neg	0		4085
2018-11-23			29.68	31.06	30.16	31.92	nd	nd	Sese	Secretor	03-59	18-08-2009	Neg	Neg	G2	Neg	P[4]	G2P4		17-08-2009	Stool	4087	3	M	22-01-2009	14-08-2009	#VALUE!	Yes	Yes	Neg	neg	0	neg	0	neg	0	POS	34.82	neg	0	neg	0		4087
2018-10-09			29.3	0	28.59	0	34.07	0	SeSe	Secretor	02-76	19-08-2009	Neg	Neg	G1	Neg	P[4]	G1P4		18-08-2009	Stool	4089	2	F	27-05-2007	17-08-2009	#VALUE!	Yes	Yes	Neg	neg	0	neg	0	neg	0	neg	0	neg	0	neg	0		4089
2018-10-09			32.2	34	28.64	30.12	32.04	33.78	Sese	Secretor	02-82	02-09-2009	Neg	Neg	G1	Neg	P[8]	G1P8		01-09-2009	Stool	4167	2	F	17-02-2009	31-08-2009	#VALUE!	Yes	INS-SP	Neg	neg	0	neg	0	neg	0	neg	0	POS	33.16	neg	0		4167
2018-10-03	2018-12-03		35.26	0	35.24	0	33.28	0	SeSe	Secretor	01-02114	2014-06-27	Pos	Pos	G1	Pos	P[8]	G1P8		2014-06-20	Stool	13647	1	F	2013-10-27	2014-06-13	7	Yes	Yes	0.053	NEG	0	NEG	0	NEG	0	NEG	0	NEG	0	NEG	0
2018-10-16	2018-12-03		36.39	36.45	35.45	35.52	35.39	37.29	Sese	Secretor	03-53	02-09-2009	POS	POS	G1	POS	P[8]	G1P8		01-09-2009	Stool	4169	3	M	17-03-2009	31-08-2009	#VALUE!	Yes	INS-SP	Neg	neg	0	neg	0	neg	0	neg	0	neg	0	neg	0		4169
2018-10-25			34.52	37.29	30.05	32.55	30.57	33.11	Sese	Secretor	03-50	02-09-2009	Neg	Neg	G1	Neg	P[8]	G1P8		01-09-2009	Nappy Lining	4170	3	M	18-01-2008	31-08-2009	#VALUE!	Yes	INS-NL	Neg	neg	0	neg	0	neg	0	neg	0	neg	0	neg	0		4170
2018-10-09			0	30.04	0	28.26	0	33.9	sese	Nonsecretor	02-83	08-09-2009	Neg	Neg	G12	Neg	P[8]	G12P8		04-09-2009	Stool	4176	2	M	03-05-2008	02-09-2009	11	Yes	INS-SP	Neg	neg	0	neg	0	neg	0	neg	0	neg	0	neg	0		4176
2018-10-09			0	30.87	0	28.01	0	28.49	sese	Nonsecretor	02-85	08-09-2009	POS	POS	G1	POS	P[6]	G1P6		08-09-2009	Stool	4177	2	F	30-07-2009	07-09-2009	#VALUE!	Yes	INS-SP	Neg	neg	0	POS	16.78	neg	0	neg	0	neg	0	neg	0		4177
2018-10-16	2018-12-03		33.04	33.4	36.84	37.35	36.52	38.85	Sese	Secretor	03-61	08-09-2009	Neg	Neg	G1	Neg	P[8]	G1P8		08-09-2009	Stool	4181	3	M	23-04-2005	03-09-2009	#VALUE!	Yes	INS-SP	Neg	neg	0	neg	0	neg	0	neg	0	neg	0	neg	0		4181
2018-10-05			29.43	30.53	29.26	30.09	28.71	29.54	Sese	Secretor	01-293	09-09-2009	POS	POS	G2	POS	P[6]	G2P6		08-09-2009	Stool	4185	1	F	17-01-2009	08-09-2009	#VALUE!	Yes	Yes	Neg	neg	0	POS	36.18	POS	26.97	neg	0	neg	0	neg	0		4185
2018-10-16			30.18	31.92	28.05	29.51	28.62	29.96	Sese	Secretor	03-60	14-09-2009	Equivocal	POS	G2	POS	P[6]	G2P6		11-09-2009	Stool	4204	3	M	14-08-2009	09-09-2009	#VALUE!	Yes	INS-SP	Neg	neg	0	neg	0	neg	0	neg	0	neg	0	neg	0		4204
2018-10-05			27.51	28.63	29.91	31.2	26.1	27.23	Sese	Secretor	01-306	16-09-2009	Neg	Neg	G1/G12	Neg	P[4]	G1G12P4		16-09-2009	Stool	4210	1	M	28-06-2009	15-09-2009	#VALUE!	Yes	Yes	Neg	neg	0	neg	0	neg	0	neg	0	neg	0	neg	0		4210
2018-11-23			0	30.46	0	32.98	nd	nd	sese	Nonsecretor	03-68	21-09-2009	Neg	Neg	G1	Neg	P[6]	G1P6		17-09-2009	Stool	4224	3	M	01-02-2009	14-09-2009	#VALUE!	Yes	INS-SP	Neg	neg	0	neg	0	neg	0	POS	16.02	POS	32.22	POS	32.13		4224
2018-10-16			0	28.68	0	37.32	0	30.15	sese	Nonsecretor	03-70	21-09-2009	Neg	Neg	G12	Neg	P[6]	G12P6		17-09-2009	Stool	4225	3	F	08-09-2009	14-09-2009	#VALUE!	Yes	INS-SP	Neg	neg	0	neg	0	neg	0	neg	0	neg	0	neg	0		4225
2018-10-16	2018-12-14		27.14	0	28.03	0	27.1	0	SeSe	Secretor	03-74	21-09-2009	Neg	Neg	G12	Neg	P[6]	G12P6		17-09-2009	Nappy Lining	4226	3	F	11-01-2009	16-09-2009	#VALUE!	Yes	INS-NL	Neg	neg	0	neg	0	neg	0	neg	0	POS	19.39	neg	0		4226
2018-10-05			27.18	0	26.9	0	27	0	SeSe	Secretor	01-313	21-09-2009	Neg	Neg	G8	Neg	P[6]	G8P6		18-09-2009	Stool	4230	1	F	12-01-2009	17-09-2009	#VALUE!	Yes	Yes	Neg	neg	0	neg	0	neg	0	POS	36.83	neg	0	neg	0		4230
2018-10-05			27.17	0	25.86	0	27.34	0	SeSe	Secretor	01-321	22-09-2009	Neg	Neg	G1	Neg	P[4]	G1P4		21-09-2009	Stool	4241	1	F	07-06-2009	21-09-2009	#VALUE!	Yes	Yes	Neg	neg	0	neg	0	neg	0	neg	0	neg	0	neg	0		4241
2018-10-05			29.53	30.7	29.15	30.22	28.63	29.76	Sese	Secretor	01-325	22-09-2009	POS	POS	G2	POS	P[6]	G2P6		21-09-2009	Stool	4244	1	M	21-04-2009	21-09-2009	#VALUE!	Yes	Yes	Neg	neg	0	neg	0	neg	0	neg	0	neg	0	neg	0		4244
2018-10-09			0	28.5	0	27.02	0	28.93	sese	Nonsecretor	02-86	28-09-2009	Neg	Neg	G1	Neg	P[4]	G1P4		23-09-2009	Stool	4262	2	M	30-07-2009	23-09-2009	#VALUE!	Yes	Yes	Neg	POS	30.08	neg	0	neg	0	neg	0	neg	0	neg	0		4262
2018-10-16	2018-12-14		0	27.81	0	27.24	0	27.88	sese	Nonsecretor	03-67	28-09-2009	Neg	Neg	G1/G12	Neg	P[4]	G1G12P4		25-09-2009	Nappy Lining	4263	3	M	29-12-2008	21-09-2009	#VALUE!	Yes	INS-NL	Neg	neg	0	neg	0	neg	0	neg	0	neg	0	neg	0		4263
2018-10-16			0	37.22	0	31.9	0	31.3	sese	Nonsecretor	03-69	28-09-2009	Neg	Neg	G1/G12	Neg	P[4]	G1G12P4		28-09-2009	Stool	4267	3	M	27-06-2009	25-09-2009	#VALUE!	Yes	INS-SP	Neg	neg	0	neg	0	neg	0	neg	0	neg	0	neg	0		4267
2018-10-05			31.45	32.16	29.29	30.06	29.38	30.31	Sese	Secretor	01-332	01-10-2009	Equivocal	Neg	G1/G12	Neg	P[4]	G1G12P4		29-09-2009	Stool	4279	1	M	27-04-2009	28-09-2009	#VALUE!	Yes	Yes	Neg	POS	17.95	POS	35.25	neg	0	neg	0	neg	0	neg	0		4279
2018-10-05			31.42	32.41	33.43	34.34	29.53	30.4	Sese	Secretor	01-335	01-10-2009	Neg	Neg	G2	Neg	P[4]	G2P4		29-09-2009	Stool	4281	1	F	11-03-2008	28-09-2009	#VALUE!	Yes	Yes	Neg	POS	32.3	neg	0	neg	0	neg	0	neg	0	neg	0		4281
2018-10-16	2018-12-14		0	25.93	0	26.08	0	26.47	sese	Nonsecretor	03-72	01-10-2009	Equivocal	Neg	G1	Neg	P[4]	G1G12P4		01-10-2009	Stool	4284	3	F	11-09-2008	29-09-2009	#VALUE!	Yes	INS-SP	Neg	neg	0	neg	0	neg	0	neg	0	neg	0	neg	0		4284
2018-10-16			31.13	32.9	30.43	32.3	32.4	34.69	Sese	Secretor	03-73	08-10-2009	Equivocal	Neg	G1	Neg	P[4]	G1P4		06-10-2009	Stool	4366	3	F	13-09-2009	30-09-2009	#VALUE!	Yes	INS-SP	Neg	neg	0	neg	0	neg	0	neg	0	neg	0	neg	0		4366
2018-10-05			28.94	30.04	30.52	31.83	29.46	30.14	Sese	Secretor	01-354	09-10-2009	POS	POS	G2	POS	P[6]	G2P6		08-10-2009	Stool	4381	1	M	24-05-2009	08-10-2009	#VALUE!	Yes	INS-SP	Neg	neg	0	POS	32.36	neg	0	neg	0	neg	0	neg	0		4381
2018-10-05			34.33	0	32.51	0	30	0	SeSe	Secretor	01-357	15-10-2009	POS	Neg	G3	Neg	P[8]	G3P8		12-10-2009	Stool	4399	1	M	31-12-2007	09-10-2009	#VALUE!	Yes	Yes	POS	POS	27.84	neg	0	neg	0	neg	0	neg	0	neg	0		4399
2018-10-16	2018-12-14		0	27.08	0	28.16	0	28.1	sese	Nonsecretor	03-75	15-10-2009	Neg	Neg	G1/G2	Neg	P[6]	G1G2P6		13-10-2009	Stool	4406	3	F	14-03-2008	12-10-2009	#VALUE!	Yes	INS-SP	Neg	neg	0	neg	0	neg	0	neg	0	neg	0	neg	0		4406
2018-10-05			0	29.76	0	29.03	0	29.31	sese	Nonsecretor	01-376	23-10-2009	Neg	Neg	G1	Neg	P[6]	G1P6		22-10-2009	Nappy Lining	4444	1	M	03-03-2009	21-10-2009	#VALUE!	Yes	INS-NL	Neg	POS	14.98	neg	0	neg	0	neg	0	neg	0	neg	0		4444
2018-10-09			35.91	37.8	30.26	31.76	28.85	30.35	Sese	Secretor	02-97	30-10-2009	POS	POS	G1	POS	P[8]	G1P8		27-10-2009	Stool	4466	2	M	12-05-2009	26-10-2009	#VALUE!	Yes	Yes	Neg	neg	0	POS	29.58	neg	0	neg	0	POS	38.04	neg	0		4466
2018-10-09			0	0	0	34.61	0	30.53	sese	Nonsecretor	02-98	30-10-2009	Equivocal	Neg	G1	Neg	P[8]	G1P8		29-10-2009	Nappy Lining	4468	2	M	15-07-2009	27-10-2009	#VALUE!	Yes	INS-NL	Neg	neg	0	neg	0	neg	0	neg	0	neg	0	neg	0		4468
2018-10-25			29.2	31.88	29.09	31.7	30.74	33.45	Sese	Secretor	03-78	30-10-2009	Neg	Neg	G12	Neg	P[8]	G12P8		29-10-2009	Stool	4469	3	M	09-09-2008	26-10-2009	#VALUE!	Yes	INS-SP	Neg	neg	0	neg	0	neg	0	neg	0	neg	0	neg	0		4469
2018-10-09			0	32.72	0	38.72	0	30.35	sese	Nonsecretor	02-100	04-11-2009	POS	Neg	G1	Neg	P[6]	G1P6		03-11-2009	Stool	4491	2	M	08-06-2008	02-11-2009	6	Yes	Yes	Neg	neg	0	neg	0	neg	0	neg	0	neg	0	neg	0		4491
2018-10-05			0	29	0	27.05	0	26.97	sese	Nonsecretor	01-387	04-11-2009	POS	POS	G2	POS	P[6]	G2P6		03-11-2009	Stool	4494	1	M	28-01-2009	02-11-2009	#VALUE!	Yes		Neg	neg	0	neg	0	neg	0	neg	0	neg	0	neg	0		4494
2018-10-16			0	28.95	0	28.36	0	29.08	sese	Nonsecretor	03-43	05-11-2009	Neg	Neg	G9	Neg	P[8]	G9P8		04-11-2009	Stool	4495	3	M	11-01-2008	02-11-2009	3	Yes	Yes	Neg	neg	0	POS	34.71	neg	0	neg	0	neg	0	neg	0		4495
2018-10-05			0	29.51	0	27.88	0	30.38	sese	Nonsecretor	01-391	05-11-2009	POS	POS	G1	POS	P[8]	G1P8		04-11-2009	Stool	4500	1	F	07-09-2009	04-11-2009	#NUM!	Yes	Yes	Neg	neg	0	neg	0	neg	0	neg	0	neg	0	neg	0		4500
2018-10-05			0	32.2	0	34.36	0	30.14	sese	Nonsecretor	01-393	09-11-2009	Neg	Neg	G1	Neg	P[8]	G1P8		05-11-2009	Nappy Lining	4502	1	F	04-04-2009	04-11-2009	0	Yes	INS-NL	Neg	neg	0	neg	0	neg	0	neg	0	neg	0	neg	0		4502
2018-10-05			28.7	29.75	30.71	31.96	0	0	Sese	Secretor	01-394	09-11-2009	Neg	Neg	G2	Neg	P[6]	G2P6		05-11-2009	Stool	4503	1	M	25-06-2009	05-11-2009	#VALUE!	Yes	Yes	Neg	POS	28.42	neg	0	neg	0	neg	0	neg	0	neg	0		4503
2018-10-05			0	35.38	0	29.34	0	0	sese	Nonsecretor	01-397	09-11-2009	Neg	Neg	G1	Neg	P[6]	G1P6		06-11-2009	Stool	4506	1	F	25-09-2009	06-11-2009	#VALUE!	Yes	Yes	Neg	neg	0	neg	0	neg	0	neg	0	neg	0	neg	0		4506
2018-10-09			0	32.22	0	36.41	0	32.15	sese	Nonsecretor	02-101	09-11-2009	Neg	Neg	G1/G12	Neg	P[6]	G1G12P6		09-11-2009	Stool	4509	2	M	07-04-2009	06-11-2009	#NUM!	Yes	INS-SP	Neg	neg	0	neg	0	neg	0	neg	0	neg	0	neg	0		4509
2018-10-16	2018-12-03		0	37.9	0	39.25	nd	nd	sese	Nonsecretor	03-62	09-11-2009	Neg	Neg	G1	Neg	P[6]	G1P6		09-11-2009	Stool	4510	3	M	29-07-2009	05-11-2009	#VALUE!	NO	Yes	Neg	neg	0	neg	0	neg	0	neg	0	neg	0	neg	0		4510
2018-10-25			0	28.93	0	32.02	0	32.95	sese	Nonsecretor	03-84	12-11-2009	Equivocal	Neg	G1	Neg	P[6]	G1P6		11-11-2009	Stool	4512	3	F	11-01-2009	09-11-2009	#NUM!	Yes	Yes	Neg	neg	0	neg	0	neg	0	neg	0	neg	0	neg	0		4512
2018-12-14			25.2	27.18	26.04	28.02	25.54	27.84	Sese	Secretor	01-402	13-11-2009	Neg	Neg	G2	Neg	P[6]	G2P6		12-11-2009	Stool	4527	1	M	15-07-2009	12-11-2009	#VALUE!	Yes	INS-SP	Neg	neg	0	neg	0	neg	0	neg	0	neg	0	neg	0		4527
2018-10-25			33	36.27	31.59	34.21	30.48	33.39	Sese	Secretor	03-535	02-09-2010	Pos	Pos	G9	Neg	P[8]	G9P8		2010-09-02	Stool	6255	3	F	29-03-2010	30-08-2010	#VALUE!	Yes	Yes	0.091	neg	0	neg	0	neg	0	neg	0	neg	0	neg	0		6255
2018-12-14			0	34.14	0	32.23	0	31.05	sese	Nonsecretor	03-539	17-09-2010	Pos	Pos	G9	Pos	P[8]	G9P8		2010-09-09	Stool	6288	3	F	27-02-2010	07-09-2010	#VALUE!	Yes	Yes	0.079	neg	0	neg	0	neg	0	POS	34.99	POS	37.15	neg	0	6288	Kaltis
2018-12-14			24.19	26.09	24.23	26.26	24.7	26.76	Sese	Secretor	03-538	17-09-2010	Pos	Pos	G8	Neg	P[8]	G8P8		2010-09-09	Stool	6289	3	M	03-09-2009	06-09-2010	15	Yes	Yes	0.072	neg	0	neg	0	POS	33.79	POS	30.52	neg	0	neg	0	6289	Kaltis
2018-10-09			0	34.43	0	30.6	0	0	sese	Nonsecretor	02-218	15-10-2010	Pos		G9		P[8]	G9P8		2010-10-15	Nappy Lining	6409	2	F	16-05-2010	13-10-2010	#VALUE!	Yes	INS-NL	0.161	neg	0	neg	0	neg	0	neg	0	neg	0	neg	0		6409
2018-10-17	2018-10-19		35.56	35.48	32.85	32.63	32.27	32.29	Sese	Secretor	05-132	2011-03-04	Neg	Neg	G1	Neg	P[8]	G1P8		2011-02-18	Stool	6930	5	M	2011-01-27	2011-02-15	0	Yes	Yes	0.117	neg	0	neg	0	neg	0	neg	0	neg	0	neg	0		6930
2018-10-25			32.34	35.45	26.56	29.67	28.13	30.89	Sese	Secretor	03-820	2013-01-18	Pos	Neg	G9	Neg	P[8]	G9P8		2013-01-11	Rectal aspirate	10065	3	M	2012-01-18	2013-01-09	11	Yes	Yes	0.139	NEG	0	NEG	0	NEG	0	NEG	0	NEG	0	NEG	0		10065
2018-10-24			33.67	0	32.58	0	31.59	0	SeSe	Secretor	02-359	Insufficient	Insufficient	Neg	G9	Neg	P[8]/P[4]	G9P8P4		2013-01-22	Rectal aspirate	10132	2	F	2011-05-20	2013-01-18	19	Yes	Insufficient	Insufficient	POS	26.67	NEG	0	NEG	0	NEG	0	NEG	0	NEG	0		10132
2018-10-17	2018-10-19		29.58	29.41	28.32	28.12	30.85	30.58	Sese	Secretor	05-318	Insufficient	Insufficient	Neg	G9	Neg	P[8]	G9P8	SF	2013-01-28	Stool	10142	5	F	2012-04-10	2013-01-23	9	Yes	Insufficient	Insufficient	NEG	0	NEG	0	NEG	0	NEG	0	NEG	0	NEG	0	10142	Insufficient
2018-10-17	2018-10-19		32.82	32.63	33.52	33.29	34.59	34.52	Sese	Secretor	05-335	2013-02-28	Pos	Neg	G9	Neg	P[8]	G9P8		2013-02-22	Stool	10352	5	M	2010-02-14	2013-02-20	36	Yes	No	0.145	NEG	0	NEG	0	NEG	0	NEG	0	NEG	0	NEG	0	10352	-40C (VG041)
2018-10-17	2018-10-19		0	28.29	0	28.06	0	28.22	sese	Nonsecretor	05-346	Insufficient	Insufficient	Neg	G8	Neg	P[8]	G8P8		2013-03-13	Rectal aspirate	10447	5	M	2011-08-31	2013-03-11	18	Yes	No	Insufficient	POS	27.34	NEG	0	NEG	0	NEG	0	POS	28	NEG	0	10447	Insufficient
2018-10-03			31.88	32.23	30.51	31.22	31	31.82	Sese	Secretor	01-1646	2013-04-12	Pos	Neg	G9	Neg	P[8]	G9P8		2013-04-02	Nappy lining	10665	1	F	2009-03-23	2013-03-28	48	Yes	Yes	0.041	NEG	0	NEG	0	NEG	0	NEG	0	NEG	0	NEG	0		10665
2018-10-17	2018-10-19		33.3	0	34.13	0	33.13	0	SeSe	Secretor	05-00358	2013-05-10	Pos	Neg	G2	Pos	P[4]	G2P4		2013-05-02	Stool	10841	5	M	2012-08-19	2013-04-24	8	Yes	No	0.054	NEG	0	NEG	0	NEG	0	NEG	0	NEG	0	NEG	0	10841	-40C (VG041)
2018-10-17	2018-10-19		37.7	37.65	32.35	32.25	34.43	34.42	Sese	Secretor	05-00360	2013-05-24	Pos	Pos	G2	Pos	P[4]	G2P4	G2P[4]	2013-05-10	Stool	10930	5	F	2012-11-13	2013-05-08	5	Yes	No	0.042	NEG	0	NEG	0	NEG	0	NEG	0	NEG	0	NEG	0	10930	-40C (VG041)
2018-10-17	2018-10-19		30.58	30.55	30.2	30.09	31.31	31.24	Sese	Secretor	05-00362	2013-05-24	Pos	Pos	G2	Pos	P[4]	G2P4	SF	2013-05-17	Stool	10960	5	M	2012-09-03	2013-05-14	8	Yes	No	0.251	NEG	0	NEG	0	NEG	0	NEG	0	POS	30	NEG	0	10960	-40C (VG041)
2018-10-03			28.88	0	28.95	0	28.14	0	SeSe	Secretor	01-01712	2013-05-24	Pos	Pos	G2	Pos	P[4]	G2P4	G2P[4]	2013-05-21	Stool	10982	1	M	2013-04-13	2013-05-20	1	Yes	No	0.044	NEG	0	NEG	0	NEG	0	NEG	0	NEG	0	NEG	0		10982
2018-10-17	2018-10-19		0	29.92	0	30.29	0	35.08	sese	Nonsecretor	05-00366	2013-05-24	Pos	Pos	G2	Pos	P[4]	G2P4		2013-05-24	Stool	11002	5	M	2013-01-11	2013-05-22	4	No	No	0.045	NEG	0	NEG	0	NEG	0	NEG	0	POS	6	NEG	0	11002	-40C (VG041)
2018-10-17	2018-10-19		35.98	35.78	33.85	34.02	36.08	36.14	Sese	Secretor	05-00370	2013-05-24	Pos	Pos	G2	Pos	P[4]	G2P4		2013-05-24	Stool	11003	5	M	2012-07-28	2013-05-22	9	Yes	No	0.053	NEG	0	NEG	0	NEG	0	NEG	0	POS	34	NEG	0		11003
2018-10-17	2018-10-19		32.82	32.61	28.44	28.66	29.67	29.51	Sese	Secretor	05-00371	2013-05-24	Pos	Pos	G8	Pos	P[4]	G8P4		2013-05-24	Stool	11004	5	M	2013-02-13	2013-05-22	3	No	No	0.047	NEG	0	NEG	0	NEG	0	NEG	0	NEG	0	NEG	0		11004
2018-10-17	2018-10-19		33.07	0	28.87	0	29.28	0	SeSe	Secretor	05-00361	2013-06-10	Pos	Pos	G2	Pos	P[4]	G2P4		2013-06-04	Stool	11125	5	F	2012-06-12	2013-05-19	11	Yes	No	0.047	NEG	0	NEG	0	NEG	0	NEG	0	NEG	0	NEG	0	11125	-40C (VG041)
2018-10-17	2018-10-19		37	37.06	32.65	32.88	29.44	29.39	Sese	Secretor	05-00367	Insufficient	Insufficient	Pos	G2	Pos	P[4]	G2P4		2013-06-04	Stool	11126	5	F	2012-03-07	2013-05-17	14	Yes	No	Insufficient	NEG	0	NEG	0	NEG	0	NEG	0	NEG	0	NEG	0	11126	Insufficient
2018-10-17	2018-10-19		31.4	31.26	30.05	29.94	32.44	32.38	Sese	Secretor	05-00369	2013-06-10	Pos	Pos	G2	Pos	P[4]	G2P4		2013-06-04	Stool	11128	5	M	2012-02-13	2013-05-19	15	Yes	no	0.08	NEG	0	NEG	0	NEG	0	NEG	0	NEG	0	NEG	0		11128
2018-10-17	2018-10-19		27.4	0	25.72	0	26.43	0	SeSe	Secretor	05-00375	2013-06-10	Pos	Neg	G2	Neg	P[4]	G2P4		2013-06-04	Stool	11130	5	M	2011-09-03	2013-05-28	20	Yes	No	0.043	NEG	0	NEG	0	NEG	0	NEG	0	NEG	0	NEG	0		11130
2018-10-17	2018-10-19		28.48	28.63	28.09	27.92	28.98	28.85	Sese	Secretor	05-00381	2013-06-10	Pos	Pos	G2	Pos	P[4]	G2P4		2013-06-04	Stool	11132	5	F	2013-01-08	2013-05-23	4	Yes	No	0.125	NEG	0	NEG	0	NEG	0	NEG	0	NEG	0	NEG	0	11132	-40C (VG041)
2018-10-17	2018-10-19		30.54	31.09	29.68	30.13	nd	nd	Sese	Secretor	05-00380	2013-06-21	Pos	Pos	G2	Pos	P[4]	G2P4		2013-06-11	Rectal aspirate	11254	5	F	30/09/2012	2013-05-29	#VALUE!	Yes	No	0.056	NEG	0	NEG	0	NEG	0	NEG	0	NEG	0	NEG	0		11254
2018-06-15		2.58	33.11	33.63	35.22	35.82	32.2	33.08	Sese	Secretor	05-00384	2013-06-21	Pos	Pos	G2	Pos	P[4]	G2P4		2013-06-11	Stool	11256	5	M	2013-01-24	2013-05-31	4	Yes	No	0.448	NEG	0	NEG	0	NEG	0	NEG	0	NEG	0	NEG	0		11256
2018-10-17	2018-10-19		29.02	0	28.58	0	nd	nd	SeSe	Secretor	05-00386	2013-06-21	Pos	Neg	G2	Pos	P[4]	G2P4		2013-06-14	Stool	11413	5	M	2012-12-29	2013-06-05	5	Yes	No	0.417	NEG	0	NEG	0	NEG	0	NEG	0	NEG	0	NEG	0	11413	-40C (VG041)
2018-12-14			24.43	26.25	26.78	28.75	25.13	27.01	Sese	Secretor	05-00387	2013-06-21	Pos	Neg	G2	Pos	P[4]	G2P4		2013-06-14	Stool	11414	5	M	2012-06-11	2013-06-04	11	Yes	No	0.209	NEG	0	NEG	0	NEG	0	POS	32	NEG	0	NEG	0	11414	-40C (VG041)
2018-10-17	2018-10-19		37.71	0	32.81	0	32.54	0	SeSe	Secretor	05-00390	2013-06-21	Pos	Neg	G2	Pos	P[4]	G2P4		2013-06-14	Stool	11416	5	F	2012-07-26	2013-06-13	10	Yes	No	0.053	NEG	0	POS	33.61	NEG	0	NEG	0	NEG	0	NEG	0	11416	-40C (VG041)
2018-10-17	2018-10-19		29.2	0	29.76	0	28.15	0	SeSe	Secretor	05-00392	2013-07-05	Pos	Pos	G2	Pos	P[4]	G2P4		2013-06-21	Stool	11540	5	M	2012-11-26	2013-06-20	6	Yes	No	0.098	NEG	0	NEG	0	NEG	0	NEG	0	NEG	0	NEG	0		11540
2018-06-15		1.44	0	33.42	0	32.42	0	32.79	sese	Nonsecretor	01-01770	2013-07-05	Pos	Neg	G2	Pos	P[4]	G2P4		2013-06-21	Rectal aspirate	11543	1	M	2008-08-20	2013-06-20	58	Yes	No	0.049	NEG	0	NEG	0	NEG	0	NEG	0	NEG	0	NEG	0		11543
2018-10-25			28.9	32.12	30.15	32.91	29.38	32.31	Sese	Secretor	03-00882	2013-07-05	Pos	Pos	G2	Pos	P[4]	G2P4		2013-06-26	Rectal aspirate	11554	3	M	2012-01-11	2013-06-25	17	Yes	Yes	0.044	NEG	0	NEG	0	NEG	0	NEG	0	NEG	0	NEG	0	11554	-40C (VG041)
2018-10-24			33.52	32.83	32.22	31.81	33.17	32.59	Sese	Secretor	02-00389	2013-07-05	Pos	Pos	G2	Pos	P[4]	G2P4		2013-06-27	Rectal aspirate	11567	2	F	2012-08-03	2013-06-26	10	Yes	No	0.049	NEG	0	NEG	0	NEG	0	NEG	0	NEG	0	NEG	0		11567
2018-10-17	2018-10-19		28.72	0	28.54	0	36.1	0	SeSe	Secretor	05-00397	2013-07-05	Pos	Pos	G2	Pos	P[4]	G2P4		2013-06-28	Stool	11572	5	M	2012-11-25	2013-06-26	7	Yes	No	0.051	NEG	0	POS	35.62	NEG	0	NEG	0	NEG	0	NEG	0	11572	-40C (VG041)
2018-10-25			0	35.63	0	32.42	0	33.64	sese	Nonsecretor	03-00884	2013-07-05	Pos	Pos	G2	Pos	P[4]	G2P4		2013-07-01	Rectal aspirate	11579	3	F	2012-10-19	2013-06-27	8	Yes	Yes	0.087	NEG	0	NEG	0	NEG	0	NEG	0	NEG	0	NEG	0	11579	-40C (VG041)
2018-10-25			28.94	0	29.28	0	29.15	0	SeSe	Secretor	03-00885	2013-07-05	Pos	Pos	G2	Pos	P[4]	G2P4		2013-07-02	Rectal aspirate	11581	3	F	2013-02-20	2013-07-01	4	Yes	Yes	0.041	NEG	0	NEG	0	NEG	0	NEG	0	NEG	0	NEG	0	11581	-40C (VG041)
2018-10-17	2018-10-19		29.44	29.9	28.37	28.92	nd	nd	Sese	Secretor	05-00399	2013-07-19	Pos	Pos	G2	Pos	P[4]	G2P4	G2P[4]?	2013-07-12	Stool	11660	5	F	2012-07-19	2013-07-04	11	Yes	No	0.043	NEG	0	NEG	0	NEG	0	NEG	0	NEG	0	NEG	0	11660	-40C (VG041)
2018-10-25			28.94	31.28	29.11	31.68	28.37	30.97	Sese	Secretor	03-00892	2013-08-02	Pos	Neg	G2	Neg	P[4]	G2P4		2013-07-19	Rectal aspirate	11724	3	F	2013-02-06	2013-07-18	5	Yes	No	0.144	NEG	0	NEG	0	NEG	0	NEG	0	NEG	0	NEG	0	11724	-40C (VG041)
2018-10-24			30.83	0	30.21	0	30.7	0	SeSe	Secretor	02-00394	2013-08-02	Pos	Neg	G2	Neg	P[4]	G2P4		2013-07-22	Rectal aspirate	11739	2	M	2013-03-29	2013-07-19	3	Yes	No	0.047	NEG	0	NEG	0	NEG	0	NEG	0	NEG	0	NEG	0		11739
2018-10-25			32.61	35.29	29.55	32.66	28.74	31.54	Sese	Secretor	03-00893	2013-08-02	Pos	Neg	G2	Neg	P[4]	G2P4		2013-07-22	Rectal aspirate	11749	3	F	2013-03-22	2013-07-18	3	Yes	Yes	0.095	NEG	0	NEG	0	NEG	0	NEG	0	NEG	0	NEG	0	11749	-40C (VG041)
2018-10-25			0	34.5	0	29.7	0	33.78	sese	Nonsecretor	03-00894	2013-08-02	Pos	Neg	G2	Neg	P[4]	G2P4		2013-07-24	Stool	11874	3	F	2012-12-24	2013-07-22	6	Yes	Yes	0.198	NEG	0	NEG	0	POS	22	NEG	0	NEG	0	NEG	0	11874	-40C (VG041)
2018-10-25			30.31	0	30.18	0	30.78	0	SeSe	Secretor	03-00895	2013-08-02	Pos	Pos	G2	Pos	P[4]	G2P4		2013-07-24	Nappy lining	11875	3	M	2012-07-06	2013-07-22	12	Yes	No	0.047	NEG	0	NEG	0	NEG	0	NEG	0	NEG	0	NEG	0	11875	-40C (VG041)
2018-10-03	2018-11-30		0	31.7	0	29.8	nd	nd	sese	Nonsecretor	01-02131	2014-06-27	Pos	Neg	G1	Neg	P[8]	G1P8		2014-06-25	Nappy Liner	13672	1	M	2014-01-21	2014-06-18	4	Yes	Yes	0.051	NEG	0	NEG	0	NEG	0	NEG	0	NEG	0	NEG	0
2018-10-03	2018-11-28		35.16	37.47	32.94	35.75	nd	nd	Sese	Secretor	01-02157	2014-07-11	Pos	Pos	G2	Pos	P[6]	G2P6	G2P[6]	2014-07-09	Nappy Liner	13766	1	M	2012-05-24	2014-06-27	25	Yes	Yes	0.048	NEG	0	NEG	0	NEG	0	NEG	0	POS	25.5	NEG	0
2018-10-25			29.27	0	30.21	0	34.63	0	SeSe	Secretor	03-00899	Insufficient	Insufficient	Pos	G2	Pos	P[8]/P[4]	G2P8P4		2013-07-26	Rectal aspirate	11885	3	M	2012-04-24	2013-07-25	15	Yes	No	Insufficient	POS	34.64	NEG	0	NEG	0	NEG	0	NEG	0	NEG	0	11885	Insufficient
2018-10-05	2018-11-28		0	37.16	0	36.15	0	31.99	sese	Nonsecretor	01-02260	2014-10-03	Pos	Pos	G1	Pos	P[8]	G1P8	G1P[8]	2014-09-19	Nappy Liner	14114	1	M	2013-08-05	2014-09-15	13	Yes	Yes	0.052	NEG	0	NEG	0	NEG	0	NEG	0	NEG	0	NEG	0
2018-10-25			32.7	0	30.3	0	35.11	0	SeSe	Secretor	03-00901	2013-08-02	Pos	Neg	G2	Pos	P[4]	G2P4		2013-07-30	Stool	11912	3	F	2013-04-11	2013-07-29	3	Yes	Yes	0.102	NEG	0	NEG	0	NEG	0	NEG	0	NEG	0	NEG	0	11912	-40C (VG041)
2018-10-24			34.55	34.23	31.82	31.21	31.64	31.3	Sese	Secretor	02-00399	2013-08-02	Pos	Neg	G2	Pos	P[4]	G2P4		2013-07-30	Stool	11915	2	M	2012-10-12	2013-07-29	9	Yes	Yes	0.048	NEG	0	NEG	0	NEG	0	NEG	0	NEG	0	NEG	0		11915
2018-10-05	11/28/2018 and 30/11/2018 check		25.59	25.06	25.25	24.4	25.57	23	Sese	Secretor	01-02532	2015-06-26	Pos	Pos	G9	Pos	P[8]	G9P8		2015-06-22	Rectal Aspirate	15367	1	M	05/09/2013	2015-06-18	25	Yes	Yes	ND	Neg	0	ND	ND	Neg	0	Neg	0	Neg	0	Neg	0
2018-10-24			30.98	30.57	30.52	30.08	30.36	29.93	Sese	Secretor	02-00402	2013-08-02	Pos	Pos	G2	Pos	P[4]	G2P4		2013-07-30	Rectal aspirate	11918	2	M	2013-01-15	2013-07-30	6	Yes	No	0.055	NEG	0	NEG	0	NEG	0	NEG	0	NEG	0	NEG	0		11918
2018-10-25			0	31.85	0	31.12	0	31.16	sese	Nonsecretor	03-00902	2013-08-02	Pos	Pos	G2	Pos	P[4]	G2P4		2013-08-01	Nappy lining	11930	3	M	2012-12-27	2013-07-30	7	Yes	No	0.057	NEG	0	NEG	0	NEG	0	NEG	0	NEG	0	NEG	0	11930	-40C (VG041)
2018-10-24			0	0	33.85	33.58	34.4	34.09	Sese	Secretor	02-00403	2013-08-02	Pos	Neg	G2	Neg	P[4]	G2P4		2013-08-02	Rectal aspirate	12001	2	M	2013-03-23	2013-07-31	4	Yes	Yes	0.041	NEG	0	NEG	0	NEG	0	NEG	0	NEG	0	NEG	0		12001
2018-10-24			32.11	0	28.84	0	28.63	0	SeSe	Secretor	02-00404	2013-08-02	Pos	Pos	G2	Pos	P[4]	G2P4		2013-08-02	Rectal aspirate	12002	2	M	2012-07-28	2013-07-31	12	Yes	Yes	0.048	NEG	0	NEG	0	NEG	0	NEG	0	NEG	0	NEG	0		12002
2018-10-24			0	30.92	0	29.95	34.57	30.14	sese	Nonsecretor	02-00405	2013-08-02	Pos	Pos	G2	Pos	P[4]	G2P4		2013-08-02	Rectal aspirate	12003	2	M	2012-07-06	2013-08-01	12	Yes	Yes	0.049	NEG	0	NEG	0	NEG	0	NEG	0	POS	31	NEG	0		12003
2018-10-24			33.87	33.39	30.26	30.03	35.05	34.92	Sese	Secretor	02-00409	2013-08-16	Pos	Pos	G2	Pos	P[4]	G2P4		2013-08-07	Nappy lining	12040	2	M	2013-01-19	2013-08-06	6	Yes	No	0.044	NEG	0	NEG	0	NEG	0	NEG	0	NEG	0	NEG	0		12040
2018-10-25			27.48	0	27.31	0	28.63	0	SeSe	Secretor	03-00903	2013-08-16	Pos	Pos	G2	Pos	P[4]	G2P4		2013-08-05	Stool	12041	3	M	2013-04-19	2013-08-01	3	Yes	Yes	0.041	NEG	0	NEG	0	NEG	0	NEG	0	NEG	0	NEG	0	12041	-40C (VG041)
2018-11-23			0	31.89	0	34.15	nd	nd	sese	Nonsecretor	03-00905	2013-08-16	Pos	Pos	G2	Pos	P[4]	G2P4		2013-08-07	Rectal aspirate	12042	3	F	2013-01-26	2013-08-05	6	Yes	Yes	0.042	NEG	0	NEG	0	NEG	0	NEG	0	POS	29.89	NEG	0	12042	-40C (VG041)
2018-11-23			28.68	0	27.45	0	nd	nd	SeSe	Secretor	03-00904	2013-08-16	Pos	Neg	G2	Neg	P[4]	G2P4		2013-08-12	Rectal aspirate	12043	3	M	2012-08-12	2013-08-08	11	Yes	Yes	0.053	POS	23.32	NEG	0	NEG	0	NEG	0	NEG	0	NEG	0	12043	-40C (VG041)
2018-11-23			0	28.91	0	28.19	nd	nd	sese	Nonsecretor	03-00906	2013-08-16	Pos	Neg	G2	Neg	P[4]	G2P4		2013-08-15	Rectal aspirate	12058	3	F	2013-04-07	2013-08-14	4	Yes	No	0.104	NEG	0	NEG	0	NEG	0	NEG	0	NEG	0	NEG	0	12058	-40C (VG041)
2018-10-09	2018-11-30		24.62	24.44	24.53	24.54	0	0	Sese	Secretor	02-89	09-10-2009	Neg	Neg	G1	Neg	P[8]	G1P8		08-10-2009	Stool	4383	2	M	19-12-2008	06-10-2009	#VALUE!	Yes	Yes	POS	POS	14.51	neg	0	neg	0	neg	0	neg	0	neg	0		4383
2018-10-24			35.6	0	33.46	0	31.85	0	SeSe	Secretor	02-00414	2013-08-16	Pos	Pos	G2	Pos	P[4]	G2P4		2013-08-16	Rectal aspirate	12060	2	F	2012-11-14	2013-08-15	9	Yes	No	0.058	NEG	0	NEG	0	NEG	0	NEG	0	POS	37	NEG	0		12060
2018-10-09	2018-12-03		38.68	0	38.32	0	nd	nd	SeSe	Secretor	02-00401	2013-08-02	Pos	Pos	G2	Neg	P[4]	G2P4		2013-07-30	Rectal aspirate	11917	2	M	2011-07-08	2013-07-30	24	Yes	No	0.085	NEG	0	NEG	0	NEG	0	NEG	0	NEG	0	NEG	0	11917	-40C (VG041)
2018-10-24			35.57	35.11	0	0	35.79	35.23	Sese	Secretor	02-00416	2013-08-30	Pos	Neg	G2	Pos	P[4]	G2P4		2013-08-21	Rectal aspirate	12068	2	M	2013-02-14	2013-08-20	6	Yes	Yes	0.049	POS	32.01	NEG	0	NEG	0	NEG	0	NEG	0	NEG	0		12068
2018-10-09			28.68	30.42	27.8	29.57	30.73	32.67	Sese	Secretor	02-00418	2013-08-30	Pos	Neg	G9	Pos	P[8]	G9P8		2013-08-23	Nappy lining	12070	2	M	2013-07-09	2013-08-20	1	Yes	No	0.042	NEG	0	NEG	0	NEG	0	POS	29	NEG	0	NEG	0	12070	-40C (VG041)
2018-10-24			38.23	37.97	35.32	35.03	35.61	35.26	Sese	Secretor	02-00419	2013-08-30	Pos	Neg	G2	Neg	P[4]	G2P4		2013-08-22	Nappy lining	12093	2	F	2013-05-19	2013-08-21	3	Yes	No	0.05	NEG	0	NEG	0	NEG	0	NEG	0	NEG	0	NEG	0		12093
2018-10-24	2018-12-03		33.07	33.59	31.48	31.61	nd	nd	Sese	Secretor	02-00420	2013-08-30	Pos	Neg	G2	Pos	P[4]	G2P4		2013-08-23	Stool	12100	2	F	2012-08-24	2013-08-22	11	Yes	Yes	0.04	POS	31.63	NEG	0	NEG	0	NEG	0	NEG	0	NEG	0		12100
2018-11-23			34.24	0	34.47	0	nd	nd	SeSe	Secretor	03-00910	2013-08-30	Pos	Neg	G2	Neg	P[4]	G2P4		2013-08-23	Rectal aspirate	12101	3	F	2012-06-15	2013-08-22	14	Yes	Yes	0.055	NEG	0	NEG	0	NEG	0	NEG	0	NEG	0	NEG	0	12101	-40C (VG041)
2018-10-24	2018-12-03		32.48	33.01	32.97	33.08	nd	nd	Sese	Secretor	02-00422	2013-09-13	Pos	Neg	G9	Neg	P[8]	G9P8		2013-09-06	Stool	12227	2	M	2013-01-18	2013-09-05	7	No	No	0.065	NEG	0	NEG	0	NEG	0	NEG	0	NEG	0	NEG	0		12227
2018-10-24	2018-12-03		0	32.21	0	32.79	nd	nd	sese	Nonsecretor	02-00439	2014-01-24	Pos	Neg	G3	Neg	P[8]	G3P8		2014-01-23	Rectal Aspirate	12677	2	M	2012-12-06	2014-01-22	13	Yes	Yes	0.101	NEG	0	NEG	0	NEG	0	NEG	0	NEG	0	NEG	0
2018-11-23			26.47	0	30.16	0	nd	nd	SeSe	Secretor	03-00914	2013-08-30	Pos	Neg	G2	Neg	P[4]	G2P4		2013-08-28	Rectal aspirate	12148	3	M	2013-05-06	2013-08-28	3	Yes	Yes	0.046	NEG	0	NEG	0	NEG	0	NEG	0	POS	18.14	NEG	0	12148	-40C (VG041)
2018-10-24	2018-12-03		32.3	0	30.22	0	nd	nd	SeSe	Secretor	02-00463	2014-06-13	Pos	Pos	G1	Pos	P[8]	G1P8	G1P[8]	2014-06-12	Rectal Aspirate	13614	2	F	2013-08-28	2014-06-11	9	Yes	Yes	0.061	NEG	0	NEG	0	NEG	0	NEG	0	NEG	0	NEG	0
2018-10-24	2018-11-30		28.86	31.22	30.19	30.48	nd	nd	Sese	Secretor	02-00470	2014-07-25	Pos	Pos	G2	Pos	P[6]	G2P6	G2P[6]	2014-07-15	Rectal Aspirate	13810	2	M	2009-09-10	2014-07-15	58	Yes	Yes	0.051	NEG	0	NEG	0	POS	31	NEG	0	NEG	0	NEG	0
2018-10-24	2018-11-30		32.24	0	31.49	0	nd	nd	SeSe	Secretor	02-00472	2014-07-25	Pos	Pos	G2	Pos	P[6]	G2P6	G2P[6]	2014-07-16	Rectal Aspirate	13824	2	F	2013-09-07	2014-07-16	10	Yes	Yes	0.087	NEG	0	NEG	0	NEG	0	NEG	0	NEG	0	NEG	0
2018-10-03			29.78	30.65	30.12	30.72	30.28	31.06	Sese	Secretor	01-01966	2014-02-21	Pos	Neg	G2	Neg	P[4]/P[8]	G2P8P4		2014-02-19	Nappy Liner	12892	1	F	2014-02-07	2014-02-18	0	Yes	Yes	0.049	NEG	0	NEG	0	NEG	0	NEG	0	NEG	0	NEG	0
2018-10-03			0	30.62	0	29.71	0	29.55	sese	Nonsecretor	01-01970	2014-02-21	Pos	Neg	G9	Neg	P[4]	G9P4		2014-02-20	Nappy Liner	12908	1	M	2012-12-27	2014-02-19	13	Yes	No	0.052	NEG	0	NEG	0	NEG	0	POS	20	NEG	0	NEG	0
2018-10-03			0	30.57	0	0	0	31.1	sese	Nonsecretor	01-02069	2014-05-30	Pos	Neg	G1	Neg	P[8]	G1P8		2014-05-16	Nappy Liner	13445	1	F	2014-04-02	2014-05-13	1	Yes	Yes	0.198	NEG	0	NEG	0	NEG	0	NEG	0	NEG	0	NEG	0
2018-10-03			0	28.24	0	26.81	0	27.05	sese	Nonsecretor	01-02072	2014-05-30	Neg	Neg	G9	Neg	P[8]	G9P8		2014-05-16	Nappy Liner	13446	1	F	2012-07-26	2014-05-14	21	Yes	Yes	0.056	NEG	0	NEG	0	NEG	0	NEG	0	NEG	0	NEG	0
2018-10-03			29.75	0	29.63	0	0	0	SeSe	Secretor	01-02073	2014-05-30	Pos	Pos	G9	Pos	P[8]	G9P8	G9P[8]	2014-05-16	Nappy Liner	13447	1	F	2013-12-09	2014-05-14	5	Yes	Yes	0.047	NEG	0	NEG	0	NEG	0	NEG	0	NEG	0	NEG	0
2018-10-24			0	0	28.04	0	28.31	0	SeSe	Secretor	02-00462	2014-05-30	Pos	Pos	G1	Pos	P[8]	G1P8	G1P[8]	2014-05-22	Nappy Liner	13456	2	M	2013-04-27	2014-05-21	12	Yes	Yes	0.055	NEG	0	NEG	0	NEG	0	NEG	0	NEG	0	NEG	0
2018-10-03			30.02	30.77	29	30.01	29.34	30.28	Sese	Secretor	01-02081	2014-06-13	Pos	Pos	G12	Pos	P[8]	G12P8	SF	2014-06-02	Nappy Liner	13572	1	M	2013-12-15	2014-05-27	5	Yes	Yes	0.051	NEG	0	NEG	0	NEG	0	NEG	0	NEG	0	NEG	0
2018-10-24	2018-12-03		27.78	0	26.65	0	nd	nd	SeSe	Secretor	02-00473	2014-08-08	Pos	Pos	G1	Pos	P[8]	G1P8		2014-08-04	Stool	13914	2	M	2012-08-05	2014-08-01	23	Yes	Yes	0.358	POS	31.68	NEG	0	NEG	0	NEG	0	NEG	0	NEG	0
2018-10-03			30.17	30.8	34	34.72	36.31	37.41	Sese	Secretor	01-02102	2014-06-27	Pos	Pos	G1	Pos	P[8]	G1P8	G1P[8]	2014-06-13	Stool	13618	1	M	2013-09-04	2014-06-11	9	Yes	Yes	0.096	NEG	0	NEG	0	NEG	0	NEG	0	NEG	0	NEG	0
2018-10-24			29.13	28.81	28.86	28.38	30.72	30.25	Sese	Secretor	02-00465	2014-06-27	Pos	Pos	G1	Pos	P[8]	G1P8	G1P[8]	2014-06-18	Rectal Aspirate	13630	2	M	2013-08-07	2014-06-17	10	Yes	Yes	0.07	NEG	0	NEG	0	NEG	0	NEG	0	NEG	0	NEG	0
2018-10-25	2018-12-03		0	33.45	0	33.11	nd	nd	sese	Nonsecretor	03-00897	2013-08-02	Pos	Pos	G2	Pos	P[4]	G2P4		2013-07-25	Nappy lining	11882	3	M	2012-09-12	2013-07-24	10	Yes	No	0.047	NEG	0	NEG	0	NEG	0	NEG	0	NEG	0	NEG	0	11882	-40C (VG041)
2018-10-03			29.77	30.62	27.85	28.59	28.64	29.52	Sese	Secretor	01-02115	2014-06-27	Pos	Neg	G2	Pos	P[4]	G2P4		2014-06-20	Stool	13648	1	M	2013-09-17	2014-06-13	8	Yes	Yes	0.052	NEG	0	NEG	0	NEG	0	NEG	0	NEG	0	NEG	0
2018-10-25	2018-12-03		28.69	29.04	28.52	29.04	nd	nd	Sese	Secretor	03-00898	Insufficient	Insufficient	Neg	G9	Pos	P[8]	G9P8		2013-07-26	Nappy lining	11884	3	M	2012-09-29	2013-07-25	9	Yes	No	Insufficient	NEG	0	NEG	0	NEG	0	NEG	0	NEG	0	NEG	0	11884	Insufficient
2018-10-03			30.9	31.74	31.81	32.52	31.22	32.09	Sese	Secretor	01-02118	2014-06-27	Pos	Pos	G1	Pos	P[8]	G1P8		2014-06-20	Stool	13652	1	F	2013-08-10	2014-06-18	10	Yes	Yes	0.058	NEG	0	NEG	0	NEG	0	NEG	0	NEG	0	NEG	0
2018-10-03			30.95	31.84	29.28	29.97	32.3	33.27	Sese	Secretor	01-02119	2014-06-27	Pos	Pos	G9	Pos	P[8]	G9P8	G9P[8]	2014-06-20	Stool	13653	1	F	2013-12-10	2014-06-18	6	Yes	Yes	0.067	NEG	0	NEG	0	NEG	0	NEG	0	NEG	0	NEG	0
2018-10-03			0	29.72	0	32.77	0	32.1	sese	Nonsecretor	01-02120	2014-06-27	Pos	Pos	G1	Pos	P[8]	G1P8		2014-06-20	Nappy Liner	13654	1	M	2012-09-22	2014-06-18	20	Yes	Yes	0.066	NEG	0	NEG	0	NEG	0	NEG	0	NEG	0	NEG	0
2018-10-03			30.69	0	30.07	0	0	0	SeSe	Secretor	01-02122	2014-06-27	Pos	Pos	G9	Pos	P[8]	G9P8		2014-06-20	Nappy Liner	13656	1	F	2014-02-19	2014-06-18	3	Yes	Yes	0.075	NEG	0	NEG	0	NEG	0	NEG	0	POS	33.36	NEG	0
2018-10-25	2018-12-03		37.94	0	38.26	0	nd	nd	SeSe	Secretor	03-00900	2013-08-02	Pos	Pos	G2	Neg	P[4]	G2P4		2013-07-30	Nappy lining	11911	3	M	2012-06-23	2013-07-29	13	Yes	No	0.061	NEG	0	NEG	0	NEG	0	NEG	0	NEG	0	NEG	0	11911	-40C (VG041)
2018-10-03			29.09	29.85	29.16	29.93	28.5	29.32	Sese	Secretor	01-02137	2014-07-11	Pos	Pos	G9	Pos	P[8]	G9P8	G9P[8]	2014-07-03	Nappy Liner	13733	1	F	2012-11-06	2014-06-17	19	Yes	Yes	0.05	POS	20.97	NEG	0	NEG	0	NEG	0	NEG	0	NEG	0
2018-10-03			31.12	0	37.18	0	34.08	0	SeSe	Secretor	01-02142	2014-07-11	Pos	Pos	G1	Pos	P[8]	G1P8		2014-07-03	Nappy Liner	13738	1	F	2012-07-22	2014-06-20	22	Yes	Yes	0.05	NEG	0	NEG	0	NEG	0	NEG	0	NEG	0	NEG	0
2018-10-03			0	30.79	0	29.8	0	29.14	sese	Nonsecretor	01-02153	2014-07-11	Pos	Pos	G1	Pos	P[8]	G1P8		2014-07-09	Nappy Liner	13762	1	F	2013-08-31	2014-06-24	9	Yes	Yes	0.169	NEG	0	NEG	0	NEG	0	NEG	0	NEG	0	NEG	0
2018-10-03			38.63	39.2	34.9	35.41	31.43	32.33	Sese	Secretor	01-02156	2014-07-11	Pos	Pos	G2	Pos	P[4]	G2P4		2014-07-09	Nappy Liner	13765	1	M	2012-10-13	2014-06-27	20	Yes	Yes	0.059	NEG	0	NEG	0	NEG	0	POS	29	POS	28.46	NEG	0
2018-10-26	2018-12-14		30.16	32.24	30.12	32.17	31.69	33.79	Sese	Secretor	05-00569	2015-05-29	Pos	Pos	G9	Pos	P[8]	G9P8	G9P[8]	2015-05-22	Stool	15087	5	M	23/01/2015	2015-05-14	#VALUE!	No	Yes	ND	Neg	0	ND	ND	Neg	0	Neg	0	Neg	0	Neg	0
2018-10-03			38.07	0	36.13	0	36.77	0	SeSe	Secretor	01-02159	2014-07-11	Pos	Pos	G3	Pos	P[8]	G3P8	G3P[8]	2014-07-09	Nappy Liner	13768	1	M	2013-11-10	2014-06-24	7	Yes	No	0.056	NEG	0	NEG	0	NEG	0	NEG	0	NEG	0	NEG	0
2018-10-03			30.84	31.51	29.15	30.04	30.19	30.92	Sese	Secretor	01-02160	2014-07-11	Pos	Pos	G2	Pos	P[6]	G2P6	G2P[6]	2014-07-09	Nappy Liner	13769	1	F	2014-05-24	2014-06-25	1	Yes	Yes	0.053	NEG	0	NEG	0	NEG	0	NEG	0	POS	13.49	NEG	0
2018-10-05			0	31.5	0	31.01	0	31.18	sese	Nonsecretor	01-02166	2014-07-11	Pos	Pos	G1	Pos	P[8]	G1P8		2014-07-09	Nappy Liner	13774	1	M	2013-02-11	2014-06-27	16	Yes	Yes	0.047	NEG	0	NEG	0	NEG	0	NEG	0	POS	25.43	NEG	0
2018-10-05			38.2	0	0	0	34.07	0	SeSe	Secretor	01-02170	2014-07-11	Pos	Pos	G3	Pos	P[8]	G3P8	SF	2014-07-10	Nappy Liner	13781	1	M	2012-11-09	2014-07-03	19	Yes	Yes	0.059	NEG	0	NEG	0	NEG	0	NEG	0	NEG	0	NEG	0
2018-10-05			29.71	0	28.49	0	28.73	0	SeSe	Secretor	01-02172	2014-07-11	Pos	Pos	G3	Pos	P[8]	G3P8	G3P[8]	2014-07-10	Nappy Liner	13783	1	F	2012-08-30	2014-07-03	22	Yes	Yes	0.049	NEG	0	NEG	0	NEG	0	NEG	0	POS	34	NEG	0
2018-10-05			0	30.19	0	32.09	0	30.54	sese	Nonsecretor	01-02176	2014-07-11	Pos	Pos	G1	Pos	P[8]	G1P8		2014-07-10	Nappy Liner	13787	1	F	2013-07-03	2014-07-02	11	Yes	Yes	0.046	NEG	0	NEG	0	NEG	0	NEG	0	NEG	0	NEG	0
2018-10-17	2018-10-19		35.55	35.54	33.52	33.69	0	0	Sese	Secretor	05-00488	2014-07-25	Pos	Pos	G2	Pos	P[4]	G2P4		2014-07-11	Stool	13791	5	M	2013-12-05	2014-07-08	7	Yes	Yes	0.052	NEG	0	NEG	0	NEG	0	NEG	0	NEG	0	NEG	0
2018-10-26	2018-12-14		33.33	35.24	31.7	33.99	34.02	36.16	Sese	Secretor	05-00613	2015-09-04	Pos	Pos	G1	Pos	P[8]	G1P8	SF	2015-08-25	Stool	15885	5	M	27/01/2015	2015-08-12	#VALUE!	No	Yes	ND	Neg	0	ND	ND	Neg	0	Neg	0	Neg	0	Neg	0
2018-10-05			29.59	0	30.03	0	33.38	0	SeSe	Secretor	01-02198	2014-07-25	Pos	Pos	G9	Pos	P[8]	G9P8		2014-07-16	Stool	13818	1	M	2014-01-14	2014-07-14	6	Yes	Yes	0.08	NEG	0	NEG	0	NEG	0	NEG	0	NEG	0	NEG	0
2018-10-26	2018-11-28		28.92	0	31.85	0	29.23	0	SeSe	Secretor	05-00617	Insufficient	Insufficient	Pos	G9	Pos	P[8]	G9P8		2015-08-25	Stool	15886	5	M	02/05/2015	2015-08-19	6	No	No	ND	Neg	0	ND	ND	Neg	0	Neg	0	Neg	0	Neg	0
2018-10-26	2018-12-03		31.84	0	32.06	0	34.38	0	SeSe	Secretor	05-00619	2015-09-04	Pos	Pos	G9	Pos	P[8]	G9P8	G9P[8]	2015-08-28	Stool	15893	5	M	16/02/2015	2015-08-25	#VALUE!	No	Yes	ND	Neg	0	ND	ND	Neg	0	Neg	0	Neg	0	Neg	0
2018-10-17	24/10/2018 and 11/30/2018		33.53	0	34	0	34	0	SeSe	Secretor	05-00489	2014-07-25	Pos	Neg	G2	Neg	P[4]	G2P4		2014-07-18	Stool	13827	5	F	2013-12-05	Unk	#VALUE!	Yes	No	0.051	NEG	0	NEG	0	NEG	0	NEG	0	NEG	0	NEG	0
2018-10-26			0	35.76	0	31.05	0	29.72	sese	Nonsecretor	05-00491	2014-07-25	Neg	Pos	G2	Pos	P[4]	G2P4		2014-07-18	Stool	13829	5	M	2014-03-08	2014-07-15	4	Yes	Yes	0.059	NEG	0	NEG	0	NEG	0	NEG	0	NEG	0	NEG	0
2018-10-26			37.03	0	35.12	0	39.33	0	SeSe	Secretor	05-00496	2014-07-25	Pos	Pos	G2	Pos	P[6]	G2P6	G2P[6]	2014-07-18	Stool	13832	5	M	2012-09-26	2014-07-16	21	Yes	Yes	0.051	NEG	0	NEG	0	NEG	0	NEG	0	NEG	0	NEG	0
2018-10-26			27.82	0	29.19	0	28.91	0	SeSe	Secretor	05-00497	2014-07-25	Pos	Pos	G3	Pos	P[8]	G3P8	G3P[8]	2014-07-18	Stool	13833	5	M	2013-10-21	2014-07-17	8	Yes	No	0.055	NEG	0	NEG	0	NEG	0	NEG	0	NEG	0	NEG	0
2018-10-26			29.28	30.4	27.81	28.72	27.45	28.34	Sese	Secretor	05-00498	2014-07-25	Pos	Pos	G2	Pos	P[6]	G2P6		2014-07-18	Stool	13834	5	M	2013-07-19	2014-07-17	11	Yes	Yes	0.055	NEG	0	NEG	0	NEG	0	NEG	0	NEG	0	NEG	0
2018-10-26			27.25	28.13	26.82	27.73	29.59	30.19	Sese	Secretor	05-00499	Insufficient	Insufficient	Pos	G3	Pos	P[8]	G3P8		2014-07-18	Stool	13835	5	M	2014-01-03	2014-07-17	6	Yes	No	Insufficient	NEG	0	NEG	0	NEG	0	NEG	0	NEG	0	NEG	0
2018-10-26			0	31.49	0	28.82	0	31.24	sese	Nonsecretor	05-00501	2014-08-08	Pos	Neg	G2	Neg	P[6]	G2P6		2014-07-25	Stool	13873	5	F	2014-01-31	2014-07-18	5	Yes	No	0.05	NEG	0	NEG	0	NEG	0	NEG	0	NEG	0	NEG	0
2018-10-26			29.42	0	29.94	0	28.76	0	SeSe	Secretor	05-00506	2014-08-08	Pos	Pos	G12	Pos	P[8]	G3P8	G12P[8]	2014-07-25	Stool	13876	5	F	2013-10-29	2014-07-22	8	Yes	Yes	0.071	NEG	0	NEG	0	NEG	0	NEG	0	NEG	0	NEG	0
2018-10-26			29.98	0	29.54	0	29.58	0	SeSe	Secretor	05-00507	2014-08-08	Pos	Pos	G1	Pos	P[8]	G1P8		2014-07-25	Stool	13877	5	M	2013-04-24	2014-07-22	14	Yes	Yes	0.052	NEG	0	NEG	0	NEG	0	NEG	0	NEG	0	NEG	0
2018-10-26			26.22	27.11	26.22	27.09	31.04	32.29	Sese	Secretor	05-00510	2014-08-08	Pos	Pos	G2	Pos	P[4]	G2P4		2014-07-25	Stool	13878	5	M	2013-10-03	2014-07-23	9	Yes	Yes	0.079	NEG	0	NEG	0	NEG	0	NEG	0	NEG	0	POS	32.9
2018-10-26			29.01	29.82	31.36	32.45	28.43	29.56	Sese	Secretor	05-00508	2014-08-08	Pos	Pos	G2	Pos	P[4]	G2P4	G2P[4]	2014-08-01	Stool	13912	5	F	2014-02-03	2014-07-25	5	Yes	Yes	0.051	NEG	0	NEG	0	NEG	0	NEG	0	NEG	0	NEG	0
2018-11-23			0	27.51	0	27.82	nd	nd	sese	Nonsecretor	02-00474	2014-08-08	Pos	Neg	G2	Pos	P[4]	G2P4		2014-08-07	Stool	13947	2	M	2013-10-11	2014-08-06	9	Yes	Yes	0.053	NEG	0	NEG	0	NEG	0	NEG	0	NEG	0	NEG	0
2018-11-23			0	26.95	0	27.34	nd	nd	sese	Nonsecretor	02-00478	2014-08-22	Pos	Pos	G1	Pos	P[8]	G1P8		2014-08-13	Rectal Aspirate	13965	2	M	2014-01-12	2014-08-12	7	Yes	Yes	0.185	NEG	0	NEG	0	NEG	0	NEG	0	NEG	0	NEG	0
2018-11-20	2018-12-03		36.35	0	38.11	0	36.45	0	SeSe	Secretor	02-00530	2015-08-21	Pos	Pos	G12	Pos	P[8]	G12P8		2015-08-13	Rectal Aspirate	15818	2	M	21/12/2014	2015-08-13	#VALUE!	Yes	Yes	ND	Neg	0	ND	ND	Neg	0	Neg	0	Neg	0	Neg	0
2018-10-26			0	31.84	0	31.34	0	33.26	sese	Nonsecretor	05-00516	2014-08-22	Pos	Pos	G2	Pos	P[6]	G2P6		2014-08-15	Stool	13970	5	F	2013-12-31	2014-08-07	7	Yes	Yes	0.046	POS	22.73	NEG	0	NEG	0	NEG	0	NEG	0	NEG	0
2018-10-26			32.3	32.95	33.62	34.89	32.38	33.09	Sese	Secretor	05-00518	2014-08-22	Pos	Pos	G2	Pos	P[4]	G2P4	SF	2014-08-15	Stool	13971	5	M	2013-05-19	2014-08-08	14	Yes	Yes	0.046	NEG	0	NEG	0	NEG	0	NEG	0	NEG	0	NEG	0
2018-10-26			31.33	32.05	30.65	31.26	33.53	34.92	Sese	Secretor	05-00520	2014-08-22	Insufficient	Pos	G9	Pos	P[8]	G9P8		2014-08-15	Stool	13972	5	F	2013-07-18	2014-08-08	12	Yes	No	Insufficient	NEG	0	NEG	0	NEG	0	NEG	0	NEG	0	NEG	0
2018-10-26			31.8	32.48	30.04	30.76	32.96	34.02	Sese	Secretor	05-00522	2014-08-22	Pos	Neg	G1	Neg	P[8]	G1P8		2014-08-15	Stool	13973	5	F	2013-10-20	2014-08-08	9	Yes	No	0.096	NEG	0	NEG	0	NEG	0	NEG	0	NEG	0	NEG	0
2018-11-20	2018-12-03		39.18	0	37.65	0	35.58	0	SeSe	Secretor	05-00603	2015-09-04	Pos	Pos	G9	Pos	P[8]	G9P8		2015-08-25	Stool	15882	5	M	23/10/2014	2015-07-24	#VALUE!	No	Yes	ND	Neg	0	ND	ND	Neg	0	Neg	0	Neg	0	Neg	0
2018-11-20	2018-11-28		32.74	0	28.67	0	31.09	0	SeSe	Secretor	02-00537	2015-09-04	Pos	Pos	G9	Pos	P[8]	G9P8		2015-09-03	Stool	15907	2	M	31/03/2015	2015-09-02	#VALUE!	Yes	Yes	ND	Neg	0	ND	ND	Neg	0	Neg	0	Neg	0	Neg	0
2018-11-23			26.89	28.48	28.2	30.09	nd	nd	Sese	Secretor	02-00483	2014-08-22	Pos	Pos	G2	Pos	P[6]	G2P6	G2P[6]	2014-08-18	Rectal Aspirate	13992	2	M	2013-10-31	2014-08-15	9	Yes	Yes	0.058	NEG	0	NEG	0	NEG	0	NEG	0	NEG	0	NEG	0
2018-11-20	2018-11-28		33.21	0	0	0	30.24	0	SeSe	Secretor	02-00542	2015-10-02	Pos	Pos	G9	Pos	P[8]	G9P8		2015-09-29	Stool	15975	2	M	08/09/2014	2015-09-28	13	Yes	Yes	ND	Pos	35	ND	ND	Neg	0	Neg	0	Neg	0	Neg	0
2018-10-05			31.27	32.31	30.87	31.71	30.49	31.46	Sese	Secretor	01-02232	2014-09-05	Pos	Pos	G2	Pos	P[6]	G2P6	G2P[6]	2014-09-01	Stool	14027	1	F	2014-02-16	2014-08-27	6	Yes	Yes	0.051	NEG	0	NEG	0	NEG	0	NEG	0	NEG	0	NEG	0
2018-10-26			28.28	0	28.98	0	38.11	0	SeSe	Secretor	05-00530	2014-09-05	Pos	Pos	G2	Pos	P[6]	G2P6	G2P[6]	2014-09-02	Stool	14035	5	F	2013-08-09	2014-08-22	12	Yes	No	0.052	NEG	0	NEG	0	NEG	0	NEG	0	NEG	0	NEG	0
2018-11-23			0	24.85	0	26.37	nd	nd	sese	Nonsecretor	02-00490	2014-09-19	Pos	Pos	G2	Pos	P[6]	G2P6	G2P[6]	2014-09-05	Stool	14058	2	F	2014-07-11	2014-09-04	1	Yes	Yes	0.064	NEG	0	NEG	0	NEG	0	NEG	0	NEG	0	NEG	0
2018-11-23			28.18	0	28.26	0	nd	nd	SeSe	Secretor	02-00492	2014-09-19	Pos	Pos	G1	Pos	P[8]	G1P8	G1P[8]	2014-09-12	Nappy Liner	14091	2	M	2013-02-21	2014-09-11	18	Yes	Yes	0.074	POS	32.44	NEG	0	NEG	0	NEG	0	NEG	0	NEG	0
2018-10-26			29.83	30.7	0	0	32.26	33.44	Sese	Secretor	05-00537	2014-09-19	Insufficient	Pos	G3	Pos	P[8]	G3P8		2014-09-12	Stool	14097	5	F	2013-05-15	2014-09-10	15	No	No	Insufficient	NEG	0	NEG	0	NEG	0	NEG	0	NEG	0	NEG	0
2018-11-23	2018-12-03		36.78	37.34	34.63	34.98	34.41	37.26	Sese	Secretor	03-00909	2013-08-30	Pos	Neg	G2	Pos	P[4]	G2P4		2013-08-21	Stool	12067	3	M	2012-05-17	2013-08-20	15	Yes	Yes	0.038	NEG	0	NEG	0	NEG	0	NEG	0	NEG	0	NEG	0	12067	-40C (VG041)
2018-10-25			0	28.42	0	28.48	0	26.74	sese	Nonsecretor	03-00994	2015-04-02	Pos	Neg	G3	Neg	P[8]	G3P8		2015-03-30	Nappy lining	14851	3	M	2015-03-12	2015-03-27	0	Yes	Yes	ND	Neg	0	Neg	0	Neg	0	Neg	0	Neg	0	Neg	0
2018-11-23	2018-12-03		34.09	34.84	34.35	34.93	nd	nd	Sese	Secretor	03-00911	2013-08-30	Pos	Neg	G2	Neg	P[4]	G2P4		2013-08-26	Stool	12105	3	M	2010-05-14	2013-08-22	39	Yes	Yes	0.042	NEG	0	NEG	0	NEG	0	NEG	0	NEG	0	NEG	0	12105	-40C (VG041)
2018-10-05			32.21	32.92	27.69	28.57	28.34	29.25	Sese	Secretor	01-02452	2015-05-29	Pos	Pos	G9	Pos	P[8]	G9P8	SF	2015-05-25	Stool	15099	1	F	30/07/2014	2015-05-08	#VALUE!	Yes	Yes	ND	Neg	0	ND	ND	Neg	0	Neg	0	Pos	31.47	Neg	0
2018-11-23	2018-12-03		0	35.69	0	33.99	nd	nd	sese	Nonsecretor	03-00913	2013-08-30	Pos	Neg	G2	Neg	P[4]	G2P4		2013-08-27	Rectal aspirate	12107	3	F	2012-05-09	2013-08-26	15	Yes	No	0.046	NEG	0	NEG	0	NEG	0	NEG	0	NEG	0	NEG	0	12107	-40C (VG041)
2018-10-24			33.38	33.05	30.62	30.08	30.85	30.31	Sese	Secretor	01-02533	2015-06-26	Pos	Pos	G9	Pos	P[8]	G9P8		2015-06-22	Rectal Aspirate	15368	1	M	07/10/2013	2015-06-18	23	Yes	Yes	ND	Neg	0	ND	ND	Neg	0	Neg	0	Neg	0	Neg	0
2018-10-25			0	30.43	0	29.29	0	29.74	sese	Nonsecretor	03-01005	2015-07-10	Pos	Pos	G9	Pos	P[8]	G9P8		2015-06-29	Nappy lining	15400	3	F	06/06/2014	2015-06-26	12	Yes	Yes	ND	Neg	0	ND	ND	Neg	0	Neg	0	Neg	0	Neg	0
2018-10-24			37.04	0	36.19	0	34.46	0	SeSe	Secretor	01-02558	2015-07-10	Pos	Pos	G9	Pos	P[8]	G9P8		2015-07-06	Rectal Aspirate	15602	1	M	23/05/2014	2015-06-29	#VALUE!	Yes	Yes	ND	Neg	0	ND	ND	Neg	0	Neg	0	Neg	0	Neg	0
2018-10-25			32.39	0	29.01	0	28.6	0	SeSe	Secretor	03-01006	2015-07-10	Pos	Pos	G9	Pos	P[8]	G9P8		2015-07-06	Rectal Aspirate	15607	3	F	15/03/2014	2015-07-03	#VALUE!	Yes	Yes	ND	Neg	0	ND	ND	Neg	0	Neg	0	Neg	0	Neg	0
2018-11-23			0	30.78	0	30.13	nd	nd	sese	Nonsecretor	02-00525	2015-07-10	Pos	Pos	G9	Pos	P[8]	G9P8		2015-07-08	Nappy lining	15609	2	F	25/07/2014	2015-07-07	#VALUE!	Yes	Yes	ND	Neg	0	ND	ND	Neg	0	Neg	0	Neg	0	Neg	0
2018-10-25			29.77	0	27.95	0	28.75	0	SeSe	Secretor	03-01009	2015-07-10	Pos	Pos	G9	Pos	P[8]	G9P8		2015-07-09	Rectal Aspirate	15619	3	F	21/01/2015	2015-07-08	#VALUE!	Yes	Yes	ND	Neg	0	ND	ND	Neg	0	Neg	0	Neg	0	Neg	0
2018-10-26			0	32.36	0	34.73	0	39.24	sese	Nonsecretor	05-00589	Insufficient	Insufficient	Pos	G1	Pos	P[8]	G1P8		2015-07-10	Stool	15624	5	M	13/06/2014	2015-07-02	#VALUE!	No	No	ND	Neg	0	ND	ND	Neg	0	Neg	0	Neg	0	Neg	0
2018-10-26			31.2	32.19	37	38.38	34.83	36.02	Sese	Secretor	05-00591	2015-07-13	Pos	Pos	G9	Pos	P[8]	G9P8		2015-07-10	Stool	15625	5	M	29/06/2015	2015-07-02	#VALUE!	No	Yes	ND	Pos	34.45	ND	ND	Neg	0	Neg	0	Neg	0	Neg	0
2018-11-23	2018-11-30		31.99	33.35	30.86	30.53	nd	nd	Sese	Secretor	03-00915	2013-08-30	Pos	Pos	G2	Neg	P[4]	G2P4		2013-08-28	Rectal aspirate	12149	3	M	2013-03-02	2013-08-28	5	Yes	Yes	0.047	NEG	0	NEG	0	NEG	0	NEG	0	NEG	0	NEG	0	12149	-40C (VG041)
2018-11-20	Moved threshold for this one only		31.31	31.5	36.59	36.91	nd	nd	Sese	Secretor	03-1010	2015-08-07	Neg	Pos	G9	Pos	P[8]	G9P8		2015-07-31	Rectal Aspirate	15781	3	F	24/06/2014	2015-07-30	#VALUE!	Yes	Yes	ND	Neg	0	ND	ND	Neg	0	Neg	0	Neg	0	Neg	0
2018-11-20			30.62	0	31.85	0	nd	nd	SeSe	Secretor	05-00599	2015-08-07	Pos	Pos	G1	Pos	P[8]	G1P8		2015-08-04	Stool	15790	5	F	19/04/2014	2015-07-21	#VALUE!	No	Yes	ND	Neg	0	ND	ND	Neg	0	Neg	0	Neg	0	Neg	0
2018-06-15		12.25	27.08	27.7	28.19	28.44	27.64	28	Sese	Secretor	03-01011	2015-08-07	Pos	Pos	G9	Pos	P[8]	G9P8		2015-08-05	Rectal Aspirate	15792	3	M	04/04/2015	2015-08-04	4	Yes	Yes	ND	Neg	0	ND	ND	Neg	0	Neg	0	Neg	0	Neg	0
2018-11-20			29.72	0	29.24	0	nd	nd	SeSe	Secretor	03-01016	2015-08-21	Pos	Pos	G9	Pos	P[8]	G9P8		2015-08-12	Rectal Aspirate	15812	3	M	18/04/2014	2015-08-11	#VALUE!	Yes	Yes	ND	Neg	0	ND	ND	Neg	0	Neg	0	Neg	0	Neg	0
2018-11-23	2018-12-03		37.91	0	35.73	0	nd	nd	SeSe	Secretor	03-00936	2013-12-20	Pos	Neg	G1	Neg	P[8]	G1P8		2013-12-17	Stool	12627	3	M	22/04/2013	2013-12-12	#VALUE!	Yes	Yes	0.057	NEG	0	NEG	0	NEG	0	NEG	0	NEG	0	NEG	0	12627	-40C (VG041)
2018-11-20			31.44	0	31.9	0	nd	nd	SeSe	Secretor	03-01017	2015-08-21	Pos	Pos	G9	Pos	P[8]	G9P8		2015-08-18	Rectal Aspirate	15825	3	F	21/02/2015	2015-08-17	#VALUE!	Yes	Yes	ND	Neg	0	ND	ND	Neg	0	Neg	0	Neg	0	Neg	0
2018-11-20			0	36.67	0	36.74	nd	nd	sese	Nonsecretor	03-01018	2015-08-21	Pos	Pos	G9	Pos	P[8]	G9P8		2015-08-18	Rectal Aspirate	15826	3	F	02/06/2014	2015-08-18	18	Yes	Yes	ND	Neg	0	ND	ND	Neg	0	Neg	0	Neg	0	Neg	0
2018-11-23	2018-12-03		34.44	34.65	32.03	32.93	nd	nd	Sese	Secretor	02-00479	2014-08-22	Pos	Pos	G3	Pos	P[8]	G3P8	G3P[8]	2014-08-13	Stool	13966	2	M	2012-09-28	2014-08-12	22	Yes	Yes	0.05	NEG	0	NEG	0	NEG	0	NEG	0	NEG	0	NEG	0
2018-11-23			27.78	29.46	28.25	29.53	nd	nd	Sese	Secretor	03-01020	2015-09-04	Pos	Pos	G9	Pos	P[8]	G9P8		2015-08-24	Rectal Aspirate	15860	3	F	17/11/2014	2015-08-21	#VALUE!	Yes	Yes	ND	Neg	0	ND	ND	Neg	0	Neg	0	Neg	0	Neg	0
2018-11-23	2018-12-03		32.73	33.07	32.61	33.4	nd	nd	Sese	Secretor	02-00480	2014-08-22	Pos	Pos	G2	Pos	P[6]	G2P6	SF	2014-08-13	Stool	13967	2	F	2014-03-11	2014-08-12	5	Yes	Yes	0.065	NEG	0	NEG	0	NEG	0	NEG	0	NEG	0	NEG	0
2018-11-23	2018-12-03		0	31.86	0	37.06	0	38.11	sese	Nonsecretor	02-00481	2014-08-22	Pos	Pos	G2	Pos	P[6]	G2P6	G2P[6]	2014-08-15	Rectal Aspirate	13990	2	M	2013-01-31	2014-08-14	18	Yes	Yes	0.05	NEG	0	NEG	0	NEG	0	NEG	0	NEG	0	NEG	0
2018-11-23			27.44	0	26.26	0	nd	nd	SeSe	Secretor	03-01021	2015-09-04	Neg	Pos	G9	Pos	P[8]	G9P8		2015-08-27	Nappy lining	15891	3	F	16/02/2014	2015-08-25	#VALUE!	Yes	Yes	ND	Neg	0	ND	ND	Neg	0	Neg	0	Neg	0	Neg	0
2018-11-23	2018-11-28		30.46	32.83	0	0	36.59	38.52	Sese	Secretor	02-00484	2014-08-22	Pos	Pos	G1	Pos	P[8]	G1P8	G1P[8]	2014-08-21	Rectal Aspirate	14005	2	M	2013-05-01	2014-08-20	15	Yes	Yes	0.054	NEG	0	NEG	0	NEG	0	NEG	0	NEG	0	NEG	0
2018-11-20			33.53	34.48	31.55	32.07	nd	nd	Sese	Secretor	02-00534	2015-09-04	Pos	Pos	G9	Pos	P[8]	G9P8		2015-08-31	Nappy lining	15895	2	M	01/10/2014	2015-08-28	19	Yes	Yes	ND	Neg	0	ND	ND	Neg	0	Neg	0	Neg	0	Neg	0
2018-11-23			25.52	27.12	30.29	31.93	nd	nd	Sese	Secretor	03-01023	2015-09-04	Pos	Neg	G2	Pos	P[6]	G2P6		2015-09-02	Rectal Aspirate	15901	3	F	19/03/2015	2015-09-01	#VALUE!	Yes	Yes	ND	Neg	0	ND	ND	Neg	0	Neg	0	Neg	0	Neg	0
2018-11-23			26.87	28.38	27.48	28.96	nd	nd	Sese	Secretor	03-01024	2015-09-04	Pos	Neg	G12	Pos	P[8]	G12P8		2015-09-02	Rectal Aspirate	15902	3	M	02/02/2015	2015-09-01	6	Yes	Yes	ND	Neg	0	ND	ND	Neg	0	Neg	0	Neg	0	Neg	0
2018-11-20			33.14	0	32.04	0	nd	nd	SeSe	Secretor	02-00536	2015-09-04	Pos	Pos	G9	Pos	P[8]	G9P8	G9P[8]	2015-09-03	Stool	15906	2	M	24/05/2015	2015-09-01	#VALUE!	Yes	Yes	ND	Neg	0	ND	ND	Neg	0	Neg	0	Neg	0	Neg	0
2018-11-23	2018-12-14		0	29.99	0	28.71	0	29.88	sese	Nonsecretor	03-01019	2015-08-21	Pos	Pos	G12	Pos	P[8]	G12P8		2015-08-21	Nappy lining	15856	3	M	16/07/2014	2015-08-20	#VALUE!	Yes	Yes	ND	Neg	0	ND	ND	Neg	0	Neg	0	Neg	0	Neg	0
2018-11-23			24.91	0	35.05	0	nd	nd	SeSe	Secretor	03-01026	2015-09-18	Pos	Pos	G9	Pos	P[8]	G9P8	G9P[8]	2015-09-07	Rectal Aspirate	15915	3	M	20/02/2015	2015-09-04	#VALUE!	Yes	Yes	ND	Neg	0	ND	ND	Neg	0	Neg	0	Neg	0	Neg	0
2018-10-26	2018-11-30		30.5	30.33	24.38	30.65	24.35	33.7	Sese	Secretor	05-000622	2015-09-18	Pos	Pos	G1	Pos	P[8]	G1P8	G1P[8]	2015-09-09	Stool	15916	5	M	19/06/2014	2015-09-02	#VALUE!	No	Yes	ND	Neg	0	ND	ND	Neg	0	Neg	0	Neg	0	Neg	0
2018-11-23			29.48	31.05	28.96	30.52	nd	nd	Sese	Secretor	03-01027	2015-09-18	Pos	Pos	G9	Pos	P[8]	G9P8		2015-09-09	Rectal Aspirate	15919	3	F	15/02/2015	2015-09-07	#VALUE!	Yes	Yes	ND	Neg	0	ND	ND	Neg	0	Pos	37	Neg	0	Neg	0
2018-11-23			30.36	0	37.25	0	nd	nd	SeSe	Secretor	03-01028	2015-09-18	Pos	Pos	G9	Pos	P[8]	G9P8	G9P[8]	2015-09-09	Rectal Aspirate	15920	3	M	05/10/2014	2015-09-08	15	Yes	Yes	ND	Neg	0	ND	ND	Neg	0	Neg	0	Neg	0	Neg	0
2018-11-20			32.08	33.08	32.06	33.05	nd	nd	Sese	Secretor	02-00539	2015-10-02	Pos	Pos	G9	Pos	P[8]	G9P8		2015-09-25	Rectal Aspirate	15972	2	F	03/01/2015	2015-09-22	6	No	Yes	ND	pos	33	ND	ND	Neg	0	Neg	0	Neg	0	Neg	0
2018-11-20			33.48	34.59	32.98	34	nd	nd	Sese	Secretor	02-00541	2015-10-02	Pos	Pos	G9	Pos	P[8]	G9P8		2015-09-25	Rectal Aspirate	15974	2	M	24/02/2015	2015-09-23	#VALUE!	No	Yes	ND	Neg	0	ND	ND	Neg	0	Neg	0	Neg	0	Neg	0
2018-11-23	2018-11-28		36.44	38.4	34.3	36.3	36.22	38.22	Sese	Secretor	03-01022	2015-09-04	Pos	Pos	G9	Pos	P[8]	G9P8		2015-09-02	Rectal Aspirate	15900	3	F	07/09/2014	2015-09-01	13	Yes	Yes	ND	Neg	0	ND	ND	Neg	0	Neg	0	Neg	0	Neg	0
2018-11-23			30.38	32.15	32.44	34.48	nd	nd	Sese	Secretor	03-01045	2015-10-30	Pos	Pos	G12	Pos	P[8]	G12P8		2015-10-26	Nappy lining	16084	3	F	23/01/2015	2015-10-22	#VALUE!	Yes	Yes	ND	Neg	0	ND	ND	Neg	0	Neg	0	Neg	0	Neg	0
2018-11-23			28.89	30.3	27.52	29.16	nd	nd	Sese	Secretor	03-01047	2015-10-30	Pos	Pos	G12	Pos	P[8]	G12P8	SF	2015-10-29	Rectal Aspirate	16090	3	M	21/12/2013	2015-10-27	#VALUE!	Yes	Yes	ND	Neg	0	ND	ND	Neg	0	Neg	0	Neg	0	Neg	0
2018-11-23			28.4	30	31.75	33.35	nd	nd	Sese	Secretor	03-01048	2015-10-30	Pos	Pos	G12	Pos	P[8]	G12P8	G12P[8]	2015-10-29	Rectal Aspirate	16091	3	M	16/10/2014	2015-10-24	#VALUE!	Yes	Yes	ND	Pos	36	ND	ND	Neg	0	Neg	0	Neg	0	Neg	0
2018-11-20			0	32.57	0	33.27	nd	nd	sese	Nonsecretor	02-00574	2016-07-22	Pos		G3		P[4]	G3P4		2016-07-21	Stool	17006	2	M	2015-01-19	2016-07-20	18	Yes	Yes														17006	G3P[4]/P[8]
2018-11-20			36.74	0	32.76	0	nd	nd	SeSe	Secretor	02-00575	2016-08-05	Neg	Pos	G3	Pos	P[4]	G3P4		2016-07-25	Stool	17008	2	M	2013-04-10	2016-07-22	39	Yes	Yes														17008	G3P[4]/P[8]
2018-11-23			30.91	0	30.56	0	nd	nd	SeSe	Secretor	03-01083	2016-08-19	Pos		G3		P[4],[8]	G3P8P4		2016-08-17	Nappy lining	17128	3	M	2015-03-07	2016-08-16	17	Yes	Yes														17128	G3P[4]/P[8]
2018-11-23			0	26.58	0	27.09	nd	nd	sese	Nonsecretor	02-00508	2016-09-02	Pos		G3		P[4]	G3P4		2016-08-23	Rectal Aspirate	17139	2	M	2013-01-31	2016-08-22	42	Yes	Yes														17139	G3P[4],[8]
2018-11-23			33.59	35.6	30.17	32.08	nd	nd	Sese	Secretor	03-01095	2016-09-07	Pos		G8		P[4]	G8P4		2016-09-05	Nappy lining	17202	3	F	2016-03-01	2016-09-02	6	Yes	Yes														17202	G8P?
2018-11-23			27.15	28.87	35.44	37.49	nd	nd	Sese	Secretor	03-01097	2016-09-07	Pos	Pos	G3	Pos	P[4]	G3P4		2016-09-05	Nappy lining	17204	3	M	2015-07-12	2016-09-02	13	Yes	Yes														17204	G3G4P[4]
2018-11-20			0	34.32	0	36.26	nd	nd	sese	Nonsecretor	02-00589	2016-09-16	Pos	Pos	G3	Pos	P[4]	G3P4		2016-09-07	Stool	17215	2	M	2016-01-28	2016-09-06	7	Yes	Yes														17215	G3P[4]P[8]
2018-11-23	2018-11-30		24.53	32	37	36.5	33.7	33.5	Sese	Secretor	03-01139	2017-11-03	Pos	Pos	G8	Neg	P[4]	G8P4		2017-10-24	Stool	19043	3	F	2017-02-11	2017-10-23	8	No	Yes		Neg	0	not done	not done	Neg	0	Neg	0	Neg	0	pos	33.34
									Numbers:
										SeSe	Sese	sese	UNK	Total:	Secretors	Non-secretors
										71	114	65	0	250	74	26

## Sheet: Genotypes
				P8 RV+				P4 RV+				P6 RV+
				SeSe				Sese				SeSe
				SeSe				Sese				sese
				Sese				SeSe				sese
				SeSe				Sese				Sese
				Sese				SeSe				sese
				Sese				sese				sese
				Sese				sese				sese
				Sese				sese				Sese
				Sese				Sese				Sese
				SeSe				Sese				sese
				Sese				sese				sese
				Sese				Sese				SeSe
				SeSe				SeSe				SeSe
				sese				SeSe				Sese
				sese				Sese				Sese
				Sese				Sese				sese
				Sese				SeSe				sese
				Sese				sese				sese
				SeSe				Sese				sese
				Sese				Sese				Sese
				Sese				SeSe				sese
				sese				Sese				sese
				Sese				Sese				sese
				SeSe				SeSe				sese
				Sese				Sese				Sese
				sese				Sese				Sese
				Sese				Sese				Sese
				sese				SeSe				SeSe
				sese				Sese				Sese
				sese				SeSe				SeSe
				Sese				SeSe				Sese
				sese				sese				sese
				Sese				Sese				sese
				sese				Sese				Sese
				Sese				SeSe				Sese
				Sese				sese				SeSe
				SeSe				SeSe				sese
				Sese				Sese				Sese
				Sese				Sese				sese
				sese				SeSe				Sese
				Sese				Sese
				sese				sese			SeSe	Sese	sese	Total
				SeSe				SeSe			6	15	19	40
				sese				SeSe
				Sese				SeSe
				Sese				Sese
				Sese				Sese
				Sese				sese
				sese				Sese
				SeSe				SeSe
				Sese				sese
				sese				Sese
				sese				SeSe
				SeSe				sese
				SeSe				SeSe
				Sese				sese
				SeSe				SeSe
				Sese				SeSe
				Sese				Sese
				Sese				Sese
				Sese				Sese
				Sese				SeSe
				sese				SeSe
				SeSe				Sese
				Sese				sese
				SeSe				sese
				sese				Sese
				Sese				SeSe
				SeSe				Sese
				sese				Sese
				SeSe				SeSe
				SeSe				sese
				sese				Sese
				Sese				Sese
				SeSe				sese
				SeSe				Sese
				SeSe				Sese
				SeSe				Sese
				Sese				sese
				SeSe				Sese
				SeSe				sese
				sese				SeSe
				SeSe				SeSe
				Sese				sese
				Sese				Sese
				SeSe				Sese
				SeSe				sese
				SeSe				Sese
				SeSe
				Sese
				sese
				Sese			SeSe	Sese	sese	Total
				Sese			27	41	20	88
				sese
				SeSe
				SeSe
				sese
				SeSe
				sese
				Sese
				Sese
				SeSe
				Sese
				SeSe
				SeSe
				SeSe
				sese
				Sese
				Sese
				SeSe
				Sese
				Sese
				Sese
				SeSe
				sese
				SeSe
				Sese
				Sese
				SeSe
				Sese
				Sese
				Sese
				Sese
				Sese
				Sese
				SeSe
			SeSe	Sese	sese	Total
			41	59	26	126

## Sheet: Sheet1
					RV+	RV-
			Se	se
		RV+	185	65
		RV-	144	106
			Percentage						Values
				RV+			RV-			RV+			RV-
			Se	74		Se	57.6		Se	185		Se	144
			se	26		se	42.4		se	65		se	106
										250			250
